# Supplementary material for: Long non-coding RNA Rpph1 promotes inflammation and proliferation of mesangial cells in diabetic nephropathy via an interaction with Gal-3
Source: Cell Death Dis. 2019 Jul 8;10(7):526. doi: 10.1038/s41419-019-1765-0 (PMC6614467; doi:10.1038/s41419-019-1765-0)
Supplement: Supplementary file 2 — Supplementary Table 1. [file 41419_2019_1765_MOESM2_ESM.xlsx]

## Sheet: Sheet1
Supplementary Table 1 Differently expressed lncRNAs in DN and control mice by RNA-seq
AccID	Log2FC	P-Value	FPKM in DN			FPKM in Normal		Style
			DN-1	DN-2	DN-3	Normal-1	Normal-2
B830017H08Rik	-0.179345	0.595176	31	45	44	35	44	down
E330013P04Rik	-0.496538	0.868569	3	1	3	6	0	down
D630041G03Rik	-1.33549	0.00391571	4	9	11	18	17	down
4930506A18Rik	-1.26934	0.293738	2	0	3	2	5	down
4930525G20Rik	-0.0667759	0.888311	15	30	26	18	25	down
LOC102638195	0.872752	0.71186	3	0	3	2	0	up
5730408K05Rik	0.034572	1	17	11	12	9	14	up
D330041H03Rik	0.940212	0.00115855	68	69	59	28	32	up
LOC102638255	-3.01133	0.00204683	4	0	0	7	13	down
B330016D10Rik	0.854434	0.0017369	117	92	148	63	53	up
Gm12002	-0.0946857	0.779278	36	32	29	29	32	down
1110046J04Rik	0.661068	0.43859	5	4	13	3	5	up
Zeb2os	0.0651091	0.756912	150	170	156	136	131	up
2010203P06Rik	0.00775987	1	54	44	39	49	32	up
5031434O11Rik	0.259699	0.894775	3	3	2	3	1	up
Gm14634	0.264077	0.839252	6	3	1	2	3	up
5033403F01Rik	-0.220311	0.576641	17	17	20	21	16	down
Man2c1os	0.456928	0.243731	23	44	25	17	22	up
A630020A06	-4.48505	0.000176244	1	0	0	7	7	down
A330040F15Rik	-0.330299	0.570235	11	14	12	9	18	down
1700049E15Rik	2.26638	0.0365097	5	4	7	2	0	up
4732416N19Rik	0.281486	0.701047	7	15	20	11	9	up
4732414G09Rik	-1.7348	0.155294	2	1	1	5	3	down
A230057D06Rik	-1.07409	0.212294	3	3	2	6	4	down
BC065397	-0.759175	0.0024465	76	79	51	107	99	down
C730036E19Rik	-4.6431	0.00013739	0	0	1	6	8	down
A430110L20Rik	-0.068259	0.929159	22	23	23	24	18	down
AU022754	-0.00932097	1	9	18	12	14	9	down
Rbm3os	-1.02096	0.206593	2	2	8	7	7	down
4933439C10Rik	0.593606	0.0111858	111	200	186	106	86	up
1700120C14Rik	0.132906	1	4	7	4	4	4	up
4930513N10Rik	-1.06895	0.156612	4	1	8	10	6	down
4930593A02Rik	-0.794139	0.758685	1	2	2	2	3	down
2900076A07Rik	0.311672	0.310402	41	63	61	49	29	up
Malat1	-0.96321	2.61174e-10	134097	136948	114682	232376	210805	down
1700112J16Rik	0.360505	0.606257	9	20	13	9	10	up
C130046K22Rik	-0.0213021	0.910406	162	159	165	151	139	down
LOC102638454	-1.64586	4.14324e-05	14	13	7	30	33	down
LOC102638466	-0.613187	0.0454186	28	36	43	40	55	down
Gm12279	0.491356	0.549582	9	7	10	8	3	up
2810013P06Rik	0.267871	0.16533	279	213	230	197	158	up
Gm14827	-1.45401	0.00156009	11	12	4	24	20	down
Gm14812	1.24616	0.325456	2	4	6	3	0	up
Gm12216	-0.136587	0.846537	9	18	12	13	12	down
Arhgap33os	1.16782	0.156909	11	9	6	6	1	up
C230091D08Rik	-1.76165	0.0694416	3	2	1	3	9	down
6430562O15Rik	0.560209	0.517714	5	5	13	4	5	up
D630024D03Rik	1.45781	2.54807e-10	319	255	325	125	69	up
5430416O09Rik	-0.204011	0.643488	23	34	49	39	32	down
Gm14762	-0.0568737	0.93536	12	8	16	12	10	down
E130215H24Rik	0.625146	0.11949	28	24	29	18	13	up
4930405A21Rik	0.896915	0.146388	11	15	12	7	5	up
6530402F18Rik	-0.501846	0.0602789	39	41	48	51	55	down
LOC106740	0.170275	0.534061	48	80	69	51	51	up
9430037G07Rik	0.437113	0.18647	41	50	47	36	24	up
1700099I09Rik	-2.05184	0.0609601	3	0	1	3	7	down
2810001G20Rik	1.59686	1.66389e-10	103	115	132	40	28	up
2010308F09Rik	-1.33636	0.182643	3	1	2	4	5	down
Gm12474	-0.893014	0.0792548	12	5	11	20	11	down
3830408C21Rik	-1.19003	0.0269299	4	8	6	14	10	down
9430060I03Rik	-1.34474	0.0279064	5	4	5	12	9	down
E030003E18Rik	0.630786	0.525608	1	5	10	5	1	up
Gm4890	0.355925	0.252106	46	41	52	37	27	up
Gm4876	-3.26917	0.00304133	2	0	0	5	7	down
1700008J07Rik	-0.480511	0.0389296	124	87	104	139	121	down
C430042M11Rik	0.603151	0.382472	12	7	9	7	4	up
Rpph1	1.87006	8.28208e-52	166057	160342	195459	42904	40826	up
Meg3	-0.547808	0.235286	23	14	17	28	19	down
BC051226	1.12033	0.000374446	55	45	59	22	21	up
9930014A18Rik	-0.488262	0.123576	75	55	49	79	70	down
LOC102631993	-2.91455	0.000418145	2	1	1	9	9	down
LOC102631992	-0.146264	1	3	2	4	6	0	down
A330009N23Rik	0.187988	0.761128	13	15	30	24	6	up
Gm12359	0.0530514	0.996484	12	24	12	13	14	up
LOC102631979	-0.708758	4.22643e-05	190	211	175	293	261	down
LOC102631977	1.07394	0.375815	2	5	4	1	2	up
LOC102631930	1.32345	0.0138614	18	14	15	4	7	up
A330035P11Rik	-0.866631	0.00927821	33	34	34	71	38	down
2210039B01Rik	0.0882676	0.990093	9	7	9	10	4	up
LOC102631912	1.21544	1.95387e-13	296	339	387	123	134	up
1700016L04Rik	0.804116	0.667712	3	2	1	0	2	up
Gm2115	2.28303	9.0981e-10	62	77	69	12	13	up
4930407I02Rik	0.788087	0.601816	5	2	8	1	4	up
Gm2109	0.734978	0.52438	6	4	7	3	3	up
4930542D17Rik	-2.0213	0.0413947	3	1	0	6	4	down
C230035I16Rik	0.0694862	0.94276	15	26	20	19	15	up
9230114K14Rik	-0.414816	0.0380719	101	103	107	135	109	down
Gm10069	-0.577127	0.187254	18	14	18	24	20	down
2810025M15Rik	0.736731	7.13173e-05	220	233	303	130	135	up
LOC102638002	1.1733	0.100339	13	9	8	6	2	up
5430416N02Rik	1.0656	0.00386256	32	54	36	16	18	up
B130024G19Rik	-0.663967	0.00462985	105	113	127	197	125	down
C130036L24Rik	0.880041	0.487816	6	3	3	4	0	up
2610020C07Rik	-0.863773	0.114699	7	12	7	20	8	down
Gm10033	-0.119322	0.657912	75	90	62	73	72	down
Gm10030	0.0201406	1	5	3	2	5	1	up
0610039H22Rik	0.77642	0.413231	6	5	6	6	0	up
Foxd2os	-0.604991	0.0474572	38	35	30	39	53	down
Mir196a-1	0.826434	0.171748	12	12	9	6	5	up
Sox2ot	-3.42182	0.000408638	1	0	2	14	5	down
C030034I22Rik	-1.03419	0.0160098	9	17	9	23	19	down
D630029K05Rik	-1.24178	3.1549e-26	1028	942	991	2080	2039	down
1700018L02Rik	-1.8371	0.00205253	4	6	5	10	21	down
Trmt61b	0.837755	0.0014615	81	136	95	52	50	up
A530088E08Rik	-1.27489	0.124481	4	4	1	7	6	down
9330162012Rik	0.287929	0.401761	33	34	39	28	23	up
6230400D17Rik	-0.0965823	0.866583	9	16	7	9	11	down
AI662270	-0.592632	0.107992	19	36	24	45	25	down
5031426D15Rik	-0.743198	0.185813	15	7	5	11	16	down
4932412D23Rik	0.111476	1	4	6	5	2	6	up
9330020H09Rik	0.1257	0.661445	60	66	80	67	44	up
A330041J22Rik	-1.02871	0.0877416	5	6	4	9	9	down
Mirlet7a-1	3.07295	1.05994e-07	24	25	23	2	3	up
1810062O18Rik	0.617966	0.326086	12	12	7	7	5	up
A630077J23Rik	0.470119	0.651721	5	4	5	4	2	up
B130034C11Rik	0.303235	0.413027	41	41	29	25	28	up
Miat	-2.10818	0.00410063	4	1	2	7	11	down
Gm4419	1.56239	9.38402e-07	64	74	67	26	15	up
9030625G05Rik	-1.59622	0.0986481	2	1	2	6	3	down
G630025P09Rik	1.06379	0.143982	10	10	8	6	2	up
Gm10244	0.630643	0.686272	6	2	2	4	0	up
2310015K22Rik	-2.6542	0.0609538	0	0	2	2	5	down
LOC102638940	0.123914	0.673395	74	71	82	76	47	up
Snhg3	-0.195821	0.443729	51	83	73	66	72	down
Snhg4	0.196701	0.471658	65	85	99	51	75	up
Snhg5	0.263944	0.361154	48	69	54	36	47	up
Snhg6	-1.26743	1.04701e-07	46	51	48	107	98	down
Snhg7	0.744753	0.0522622	40	69	44	39	15	up
Snhg8	0.804274	0.00156361	98	133	183	73	65	up
Snhg1	0.432946	0.0345375	121	172	143	98	91	up
Hoxb5os	0.555549	0.00168323	187	193	197	127	104	up
8430419K02Rik	-0.455915	0.6969	4	3	3	2	6	down
Mira	-0.294055	0.191026	69	79	78	75	87	down
Xist	-0.55228	0.47745	5	8	2	7	6	down
4930526I15Rik	0.448299	0.408271	37	8	48	18	22	up
A730017L22Rik	0.194288	0.442528	93	87	93	66	74	up
Gm10190	1.73901	0.07143	5	4	8	2	1	up
Mir218-1	-1.93238	0.0760915	1	2	1	6	3	down
3110070M22Rik	-1.76064	0.00809272	10	3	4	24	11	down
5730403I07Rik	-0.26553	0.764989	6	11	4	11	4	down
2310040G24Rik	-0.192482	0.858589	6	4	8	5	7	down
LOC102636367	-0.818864	0.0885423	8	11	24	26	18	down
A330032B11Rik	1.2363	0.0598677	12	8	12	4	4	up
LOC102636313	-0.566046	0.7935	2	4	2	5	2	down
Gm10125	1.38537	0.125821	7	3	12	4	1	up
LOC102636309	-1.05473	4.68926e-06	97	85	86	147	180	down
D730001G18Rik	0.000302012	0.997296	42	34	20	28	29	up
Gm10433	-0.303972	0.579624	7	12	9	7	13	down
4930471M09Rik	1.06837	0.410011	4	2	5	0	3	up
Gm10400	-0.696284	0.0085369	51	49	54	64	82	down
Scpep1os	-2.70107	0.0115539	0	0	3	6	5	down
5730522E02Rik	0.0332181	1	5	6	1	4	3	up
4833419F23Rik	-0.0794561	0.967126	9	9	11	10	8	down
Gm10451	0.977043	0.000102409	84	124	108	52	42	up
Gm4651	-0.542745	0.590637	4	3	1	4	3	down
Gm10494	-1.95033	0.221713	1	1	1	7	0	down
F630206G17Rik	-2.90294	0.0121405	1	1	0	5	4	down
4933421O10Rik	-0.212943	0.361635	82	74	69	83	71	down
1110002L01Rik	0.436293	0.00402454	308	346	317	211	210	up
2310081J21Rik	1.49935	9.26248e-07	88	101	71	25	29	up
4930563E18Rik	0.790461	0.492108	4	1	7	1	3	up
4930528A17Rik	-0.773232	0.66564	1	4	2	5	2	down
E130307A14Rik	-2.16358	5.59525e-07	9	9	5	31	30	down
Gm12996	0.490521	0.348189	19	20	13	14	8	up
Gm12992	-0.762629	0.0164647	27	26	22	38	37	down
5730480H06Rik	-0.294311	0.313505	46	49	42	54	45	down
Gm10336	-0.465092	0.020056	91	102	98	127	109	down
Gm4532	-0.676587	0.291747	6	6	5	8	8	down
LOC102636563	-2.72021	0.0124685	2	0	1	7	5	down
4930461G14Rik	0.69851	0.0105554	119	117	181	94	57	up
D830026I12Rik	0.104633	1	7	6	5	7	3	up
Sox6os	1.62449	0.255993	1	7	3	0	2	up
Gm10635	-0.47628	0.593432	4	1	6	5	4	down
Gm10638	1.93325	0.00366922	10	12	17	4	2	up
Rab26os	0.608367	0.201068	15	15	25	10	11	up
Gm10603	-0.458854	0.557413	6	3	6	3	9	down
1700030C10Rik	-4.79963	3.48575e-05	0	1	0	8	8	down
Mir99a	-0.751793	0.269057	6	4	3	6	7	down
Gm10658	-1.02799	0.0292884	7	10	10	14	18	down
Btbd19	0.26037	0.517157	32	22	23	18	20	up
Mir22hg	0.734694	3.21117e-06	364	503	531	247	243	up
Mir24-1	1.71839	0.0565445	8	9	5	3	1	up
Mir24-2	2.4843	0.141175	1	5	4	0	1	up
A830035O19Rik	-0.196646	0.80471	14	10	18	10	18	down
Gm6598	-1.30711	0.132185	0	5	2	7	3	down
A430078I02Rik	0.652152	0.37732	11	7	14	7	5	up
Gm4013	-2.82034	0.0425061	0	0	2	5	3	down
1700048O20Rik	-2.3489	0.00513717	2	1	2	7	8	down
LOC102638670	-0.78833	0.035826	22	18	30	40	31	down
LOC102636024	-3.99115	0.00545094	0	1	0	2	7	down
Gm20036	-0.0441218	0.972746	16	13	12	13	12	down
Mir1191b	-2.1092	0.00505715	2	4	2	7	13	down
Gm20016	-0.0598158	0.952244	4	5	4	5	3	down
Gm20005	-0.714329	0.821829	3	0	1	2	2	down
Gm10687	error	0.00390136	6	2	9	0	0	up
Gm20071	-0.23286	0.332082	81	71	80	93	68	down
AI314278	0.289992	0.0118714	2516	2656	3196	1987	2017	up
Dio3os	1.1428	0.0119282	34	20	36	12	12	up
Gm10516	-0.232203	0.205563	153	135	144	157	142	down
Gm10536	-0.558305	0.451296	5	8	2	6	7	down
Mkln1os	-0.0540927	0.954486	25	22	20	20	21	down
1700102H20Rik	-0.517561	0.268272	14	10	9	14	14	down
4930469K13Rik	-0.761647	0.095623	11	12	11	20	14	down
D130017N08Rik	-0.569051	0.118492	18	19	31	34	25	down
2610507I01Rik	-4.29242	2.18254e-54	12	12	17	245	225	down
AA388235	-6.78958	7.42979e-29	2	0	0	82	57	down
1500002F19Rik	0.687953	0.52243	3	3	8	2	3	up
Gm10560	0.477485	0.450681	19	14	7	6	11	up
4632427E13Rik	0.118986	0.591764	113	135	126	106	96	up
Gm10855	-0.0620639	1	5	9	9	8	6	down
Gm10845	-0.926151	0.00198566	30	28	43	53	59	down
Gm20236	-1.80295	0.00538415	8	3	3	8	21	down
Gm20219	-0.186013	0.723976	17	14	12	16	13	down
Mir744	1.23904	0.114283	7	8	9	4	2	up
2810047C21Rik1	0.970356	0.377321	3	1	6	2	1	up
D330050I16Rik	-1.27817	0.00624103	7	11	13	28	16	down
Mir721	-0.942938	0.364418	3	3	2	3	6	down
Mir719	-0.959456	0.0610579	5	10	8	13	13	down
Mir703	1.04912	0.000104232	69	95	85	29	41	up
Mir705	1.40119	0.0594844	9	8	10	3	3	up
Mir701	-1.06524	0.594346	1	1	2	5	0	down
Gm10825	-2.24471	0.0613611	0	1	2	3	5	down
6330418K02Rik	-0.40449	0.259838	49	37	25	57	31	down
Gm10814	-1.34303	0.0504827	4	4	2	7	8	down
Mir7-1	-0.453263	0.332528	15	10	12	16	14	down
Gm10804	-0.651576	1.13909e-05	859	880	782	1359	980	down
4930507D05Rik	-0.457345	0.582005	1	5	4	6	2	down
Gm4285	-0.252516	0.294217	142	89	123	123	126	down
4930429F24Rik	0.0662008	0.9773	19	12	28	17	16	up
Atad3aos	0.1695	0.833474	14	10	10	11	7	up
R74862	0.0326434	0.948826	21	27	29	23	21	up
Vaultrc5	-0.0942118	0.961793	10	1	11	9	5	down
6530403H02Rik	-1.60131	1.89968e-05	18	18	19	50	48	down
Chd3os	1.10425	0.00151891	41	45	69	21	21	up
D430036J16Rik	0.227422	1	4	2	6	3	3	up
A230107N01Rik	0.398023	0.371747	40	33	22	26	17	up
4833438C02Rik	0.0490768	0.850499	123	146	107	115	99	up
BC024386	-0.576691	6.76247e-05	769	930	961	1368	963	down
1810063I02Rik	2.66992	0.0570092	5	3	3	0	1	up
2310068J16Rik	-1.27683	0.176111	3	2	2	4	6	down
Mir691	-1.98778	0.191142	2	0	1	0	7	down
Mir686	1.17978	0.0989791	8	9	10	4	3	up
Mir687	0.408832	0.742216	3	5	1	2	2	up
Mir681	-0.278104	0.68882	6	12	10	15	5	down
Mir682	1.78574	4.16029e-09	72	88	68	23	16	up
Mir677	1.93344	0.000413974	18	15	19	4	4	up
Gm10790	-1.92569	0.00432588	2	4	3	12	8	down
Gm10785	-0.704743	0.194923	11	9	6	10	15	down
Gm10787	1.20881	0.000660919	58	62	109	36	22	up
Gm10768	-0.951717	3.1076e-08	637	632	493	1083	930	down
1500011K16Rik	1.42274	3.98895e-16	388	415	582	160	142	up
A830082K12Rik	-0.278631	0.671807	12	10	6	7	13	down
3110045C21Rik	-0.789661	0.00123199	66	114	82	127	137	down
E230016K23Rik	0.398587	0.229031	44	40	43	35	22	up
4930448I18Rik	-1.18268	0.255444	2	2	2	4	4	down
Gm4117	-2.19232	0.0747352	1	2	0	2	6	down
Il1bos	-0.182682	1	2	2	2	2	2	down
LOC102638797	-5.81743	1.45379e-16	2	2	1	102	66	down
F730035M05Rik	-2.8257	0.0436676	2	0	0	7	2	down
5730435O14Rik	-0.531924	0.866749	2	1	4	5	1	down
Gm20125	-0.947092	0.335304	3	2	2	4	4	down
1810021B22Rik	-0.216212	0.551227	23	29	33	36	22	down
Gm20199	-0.3442	0.236743	112	91	76	95	114	down
BB014433	-1.08577	0.155938	2	2	9	11	5	down
Mir200b	0.503489	0.728048	1	5	4	1	3	up
Mir200a	1.2225	0.0024913	24	38	50	17	11	up
Gm20161	-1.92272	0.16895	2	1	0	5	2	down
Gm19426	-0.407383	0.468503	8	7	12	12	9	down
Gm19412	0.17797	0.726391	19	32	31	18	24	up
3010001F23Rik	-1.07437	0.582692	2	1	1	2	3	down
1500011B03Rik	1.87277	8.63264e-21	256	228	284	60	63	up
Gm19463	-1.42934	0.0010533	6	11	9	25	16	down
Gm19461	-0.213523	0.667039	11	12	9	14	8	down
LOC102635948	-1.33188	0.0971007	0	4	5	9	4	down
Gm7467	1.48549	0.0893531	5	4	10	3	1	up
LOC102635912	-0.150244	0.456535	148	141	134	134	142	down
9530014B07Rik	-1.15634	0.258754	2	3	2	2	7	down
1810012K16Rik	0.858638	0.13074	17	13	10	5	8	up
Gm7457	-0.201545	0.438626	59	74	62	77	55	down
A230056P14Rik	0.465641	0.234266	30	32	27	21	17	up
9430083A17Rik	-0.749463	0.0363464	17	22	21	30	29	down
4932416K20Rik	-3.92029	0.000180566	1	1	0	6	12	down
Sp3os	0.382047	0.338604	67	34	58	33	39	up
Gm19327	-0.611159	0.170283	17	10	16	24	15	down
Gm20300	-0.10264	0.429097	620	572	602	555	577	down
Terc	0.77523	0.556744	0	8	4	2	2	up
9330151L19Rik	0.340404	0.067681	151	176	193	136	105	up
Gm20337	0.0636982	1	5	11	4	2	9	up
LOC102635844	-1.45509	0.000357111	18	14	10	28	40	down
Gm20324	0.0758625	1	16	7	9	7	11	up
4631405J19Rik	0.175609	1	7	6	4	6	3	up
F630028O10Rik	-0.922868	0.00374717	29	19	32	41	48	down
4933438K21Rik	-3.142	0.00127149	2	1	0	6	10	down
Gm10941	1.52587	0.138248	6	5	4	0	3	up
Gm7338	0.702088	1.26132e-06	5325	5785	7355	3788	2869	up
B230217O12Rik	-1.33399	0.0709293	3	3	5	5	11	down
Rab10os	-0.292521	0.24014	57	73	81	79	72	down
4933407E24Rik	-0.171933	0.889384	1	7	3	1	6	down
4833411C07Rik	-2.43099	4.42872e-08	13	4	8	50	31	down
D430001F17Rik	-2.07023	0.0582754	3	2	0	12	1	down
B930025P03Rik	-2.85563	0.000952467	1	0	4	14	7	down
Mir3101	2.1229	0.119434	9	3	2	2	0	up
Mir3105	-0.762636	0.762726	1	2	2	4	1	down
Mir3109	2.17834	0.1596	2	2	4	0	1	up
Mir5709	1.00432	0.521848	1	1	5	1	1	up
Gm19673	-4.78575	0.000366513	1	0	0	4	13	down
Gm17066	-0.483536	0.00149755	453	460	372	529	529	down
4930412F12Rik	0.387937	0.496502	13	15	15	5	14	up
Gm19696	0.130384	0.628609	93	98	126	79	90	up
Gm5086	-0.46422	0.592096	1	6	3	5	3	down
Gm20605	-0.583446	0.00189406	106	147	135	177	163	down
2010320M18Rik	1.0686	1.0114e-05	108	123	124	47	52	up
A230103J11Rik	0.850441	0.531181	3	1	5	3	0	up
Mir3098	3.16027	0.0158154	3	6	6	1	0	up
Gm5129	-0.338145	0.742552	3	15	4	6	10	down
Gm5126	1.41741	0.412219	1	6	2	2	0	up
5033406O09Rik	1.24268	0.250026	5	2	9	3	1	up
Mir3057	error	0.00094979	4	12	5	0	0	up
Mir3064	-0.902596	0.000107346	75	94	79	142	130	down
Mir3061	-0.367984	1	2	2	4	3	3	down
Mir3060	-0.371068	0.53683	4	18	6	11	10	down
Mir3082	0.783955	0.13449	13	15	25	11	7	up
1810064F22Rik	-3.29315	0.00497041	0	0	2	5	6	down
Toporsos	0.7215	0.0200018	60	70	74	29	43	up
1700012D14Rik	-0.390521	0.383437	22	17	15	23	19	down
Gm20554	-0.809641	0.00613492	34	32	32	50	51	down
Gm19557	-0.357231	0.64223	7	7	3	8	5	down
Gm19554	2.03006	0.277847	0	3	4	1	0	up
LOC102633497	-1.83451	0.119233	4	0	0	6	3	down
2810410L24Rik	0.0247415	0.972497	43	58	49	38	48	up
Gas5	-0.0130849	0.92701	613	906	677	663	634	down
Mir5620	-0.315004	1	0	5	2	3	2	down
Mir5623	-1.85182	0.00378922	3	3	3	8	11	down
Gm20597	-1.14613	0.41297	5	0	1	1	7	down
Gm19582	-2.32305	0.010941	2	1	1	7	5	down
Gm20563	-0.286248	0.752955	4	6	7	5	7	down
9130019P16Rik	0.0323894	1	7	8	4	6	5	up
Gm19522	0.650661	0.0570368	39	38	58	21	29	up
Gm19500	-1.9189	0.057903	2	1	1	4	5	down
4930599N23Rik	-0.538059	0.529364	3	2	7	3	7	down
1700007L15Rik	0.97333	0.00420287	45	50	61	15	31	up
1700086O06Rik	0.321833	0.315585	56	56	48	50	26	up
BC048602	error	0.00111545	0	0	0	3	6	up
4930481A15Rik	-0.370899	0.205568	77	158	210	178	155	down
1700016J18Rik	-1.05024	0.534247	2	1	2	1	5	down
LOC101056001	-1.65135	0.315947	3	0	0	5	1	down
LOC102635554	-0.760517	0.540881	4	2	1	1	6	down
LOC102635521	-2.8831	0.00129217	0	3	1	11	6	down
1500004A13Rik	-1.20788	0.0870634	3	3	5	11	4	down
2810408I11Rik	0.577882	0.075412	41	37	39	21	25	up
Gm7008	0.0916883	1	5	6	9	7	4	up
1700001G17Rik	0.466718	0.809	8	5	3	5	2	up
1700007J10Rik	-3.8257	0.0154199	1	0	0	7	2	down
Ino80dos	-0.111705	0.678174	66	84	60	63	70	down
4930434B07Rik	2.38915	1.75228e-07	42	68	51	10	8	up
0610031O16Rik	error	6.15769e-15	0	0	0	28	20	up
Map2k3os	0.361538	0.327142	26	29	31	16	23	up
Mir365-2	0.322781	0.987273	3	6	4	2	4	up
AI839979	1.80142	0.167766	2	8	2	1	1	up
1500015A07Rik	0.501832	0.0656242	55	59	63	32	41	up
1700052K11Rik	0.204403	0.357718	115	174	181	128	110	up
Gm19710	0.613105	0.206902	14	14	16	11	6	up
Gm19705	-1.03726	0.048153	5	14	11	25	11	down
4933424G05Rik	-0.101221	0.95709	4	6	6	5	5	down
Gm9530	-0.0980327	0.965112	13	6	6	8	8	down
Gm20743	0.326876	0.867888	6	8	3	4	4	up
2610306M01Rik	0.587517	0.0180178	75	109	96	58	51	up
4930579K19Rik	0.329027	0.441572	20	19	25	18	12	up
AW822252	1.58114	1.37364e-15	284	288	329	98	79	up
Rbpsuh-rs3	-0.401095	0.321317	19	13	14	19	17	down
E230013L22Rik	-0.260194	0.281836	91	69	74	93	73	down
Mirlet7f-1	0.219514	0.701523	15	26	21	15	16	up
4933433G19Rik	-2.9384	0.0034434	0	1	2	6	7	down
LOC102635786	-1.20106	3.40579e-05	28	27	30	63	52	down
AV039307	-0.655715	0.190221	29	23	9	22	35	down
2900092D14Rik	-1.15681	1.04326e-07	182	145	128	301	299	down
Gm9895	0.63013	0.398963	15	7	15	5	9	up
Gm9871	-0.258823	0.742478	9	9	0	8	5	down
Phxr4	-1.38957	5.49826e-05	29	18	19	59	44	down
C730027H18Rik	-0.133428	0.582644	114	107	100	98	109	down
Gm9958	-0.700257	0.035273	26	28	23	45	29	down
Gm9925	0.247339	0.619551	25	38	12	14	23	up
Gm9926	0.488716	0.00236285	301	356	355	227	196	up
Gm9920	-0.0616831	1	0	6	4	4	2	down
Mirlet7c-1	-0.250507	0.892386	5	5	0	1	6	down
Mirlet7c-2	1.54719	0.137082	5	8	2	1	2	up
G630071F17Rik	error	0.00192281	0	0	0	2	7	up
1700020I14Rik	0.0433333	0.7594	530	515	502	448	435	up
LOC102633149	-1.28263	0.470617	2	2	0	6	0	down
AI463170	-0.965567	0.395153	2	6	1	0	10	down
D030047H15Rik	1.4111	0.0987447	8	5	9	5	0	up
Rbpsuh-ps2	-4.02293	0.00565241	1	0	0	2	8	down
Rbpsuh-ps1	-1.24042	0.0209556	16	5	9	14	28	down
4930512B01Rik	error	0.00328215	0	0	0	3	5	up
LOC102635638	-0.22554	0.617847	23	16	13	16	20	down
Gm17399	2.99911	0.0256677	5	2	7	0	1	up
Gm19956	-1.65135	0.303582	3	0	0	5	1	down
Gm7160	-0.460642	0.42347	11	7	8	7	14	down
Gm19950	-0.648713	4.04214e-10	2933	3254	3388	4433	4362	down
5530601H04Rik	-0.68851	0.000803994	87	107	97	125	149	down
Gm9776	-1.21254	0.00530564	10	11	9	23	18	down
Gm19985	1.5679	0.151061	8	3	4	1	2	up
4930577N17Rik	-0.497779	0.544887	3	9	10	11	7	down
9230116N13Rik	0.318201	0.870737	6	3	8	4	4	up
Gm9835	1.78112	0.0254561	9	5	9	3	1	up
4921504A21Rik	-0.335862	0.250106	44	46	35	48	45	down
Mir5113	-2.65276	0.00798705	1	1	1	4	7	down
Mir5123	1.79927	0.386369	3	1	2	0	1	up
Mir5125	-2.91672	0.000290528	1	1	6	7	27	down
E330033B04Rik	-0.565948	0.00552378	135	156	134	200	170	down
2410006H16Rik	1.2002	1.16124e-05	84	106	100	40	34	up
Mir5101	-0.647593	0.393485	2	5	5	8	3	down
Mir5107	-0.573494	0.798998	2	2	4	5	2	down
A430035B10Rik	-0.168949	0.520617	55	50	55	58	48	down
Tnfsf13os	-1.51372	0.052655	6	2	3	13	6	down
C330013E15Rik	0.330366	0.439104	24	26	27	20	16	up
1700101I11Rik	0.208723	0.506968	41	38	51	35	31	up
Mir5098	-0.559544	0.864361	0	5	2	5	1	down
1810019D21Rik	-0.0275787	0.884034	189	181	221	193	161	down
2700054A10Rik	-0.715152	0.0323895	25	22	18	31	32	down
A930001C03Rik	0.419576	0.370013	27	18	25	18	13	up
1700034H15Rik	-1.05907	0.00945726	12	14	10	20	24	down
Gm17745	0.128163	1	4	5	2	4	2	up
Mir7657	-0.562774	0.858667	2	3	2	2	4	down
Mir7652	-1.91945	0.00100664	6	2	3	14	11	down
Mir7653	1.05265	0.518246	1	3	3	2	0	up
Mir7658	-0.439404	1	2	1	2	2	2	down
1010001N08Rik	0.319654	0.945961	2	6	7	5	2	up
Mir7666	error	0.000124069	7	7	9	0	0	up
Mir7661	-0.36803	0.631334	6	5	2	5	5	down
Mir7663	-1.30484	0.104203	1	5	3	10	3	down
Mir7669	1.89517	0.0665334	4	10	5	2	1	up
A330069E16Rik	0.977409	0.045392	18	19	13	8	7	up
2310008N11Rik	0.0224166	1	3	3	10	3	6	up
4930578E11Rik	error	0.000272876	0	0	0	4	7	up
A230072E10Rik	-0.50155	0.187997	22	31	21	23	38	down
Gm17597	-0.0413901	0.901548	37	62	60	44	51	down
5930430L01Rik	-0.780821	0.000933884	102	90	76	139	133	down
1700012D16Rik	-1.30502	0.000677532	21	22	10	47	31	down
1810034E14Rik	0.122627	0.501422	216	226	269	224	160	up
Med9os	-0.196959	0.761613	15	14	6	15	9	down
4930480K23Rik	0.222814	0.488349	49	52	38	32	38	up
Gm17518	0.384074	0.508955	17	12	15	12	8	up
E030013I19Rik	1.79003	0.00137692	13	18	22	6	3	up
4933406C10Rik	-0.676876	0.076478	15	16	17	23	22	down
Rian	1.04582	0.0383296	15	20	25	10	7	up
Dhrs13os	1.32016	0.0731744	13	5	21	2	7	up
4831440E17Rik	-0.0847737	0.749167	60	79	73	76	56	down
Mir1b	1.03518	0.341938	4	6	4	2	2	up
Gm15217	0.7273	2.28633e-05	333	274	328	180	153	up
A930015D03Rik	2.83252	2.77437e-16	75	87	79	13	7	up
C230029F24Rik	error	0.000454367	0	0	0	2	12	up
LOC102631780	-2.31716	0.0204012	2	0	2	9	3	down
Mir98	0.240355	0.979547	2	5	3	4	1	up
A930012L18Rik	-1.09859	0.198643	6	5	2	16	1	down
4833422C13Rik	-0.12634	0.769635	18	25	16	23	15	down
BC020402	0.367995	0.200748	54	72	65	52	35	up
Gm15327	0.0363941	0.999651	29	19	14	18	18	up
E130008D07Rik	-0.80521	0.575314	0	7	0	3	4	down
Ctcflos	1.20506	0.0104911	24	21	21	11	6	up
Wt1os	0.0532539	1	13	11	15	10	12	up
Mir30c-1	1.60321	0.104221	2	6	8	1	2	up
Mir30c-2	1.06168	0.277013	5	4	5	3	1	up
4833418N02Rik	0.555963	0.0300333	75	76	71	49	40	up
Phtf1os	-0.348919	0.277272	33	43	35	45	38	down
5930403L14Rik	0.122874	0.555413	401	293	297	246	291	up
B930059L03Rik	2.2801	0.000253374	16	23	18	6	1	up
B230216N24Rik	-0.429644	0.129867	59	51	57	60	72	down
D330023K18Rik	2.24785	2.04068e-11	62	63	79	10	15	up
1110028F11Rik	-0.425891	0.557657	7	5	7	7	8	down
Gm17769	0.541995	0.442716	8	8	14	6	6	up
Gm17767	0.0330577	0.999605	22	41	26	30	21	up
Gm17762	-0.0675226	0.900773	9	13	9	9	10	down
Gm17753	-0.0560475	0.897393	23	35	29	30	23	down
Gm17750	-0.333387	0.191726	45	53	50	50	59	down
2610203C22Rik	-0.895721	0.0699146	7	20	8	21	17	down
LOC102631679	0.689948	0.689107	4	6	4	1	4	up
0610009L18Rik	1.02168	0.00101004	50	55	58	23	24	up
Gm15133	-0.557285	0.445476	10	4	4	10	6	down
LOC102631757	0.649029	0.000618987	291	314	276	183	148	up
D630045M09Rik	0.89271	1.38774e-09	321	360	360	173	156	up
Gm17801	-2.02763	0.112826	1	0	2	1	6	down
LOC100503496	1.04584	0.131752	10	9	16	7	3	up
E130317F20Rik	0.7828	0.0105881	63	55	56	38	22	up
Gm17830	-0.458424	1	1	3	1	2	2	down
E130310I04Rik	-2.60706	0.00826685	1	1	2	4	10	down
A330023F24Rik	0.340158	0.0238382	948	1099	944	743	646	up
4933417D19Rik	0.0698503	1	18	10	7	11	9	up
A430046D13Rik	0.227196	0.489455	42	39	55	34	34	up
LOC102633794	-0.112184	1	6	0	0	1	3	down
2500002B13Rik	-0.0857275	0.754839	77	88	101	101	65	down
Gm15471	-0.421679	0.441179	7	7	18	16	9	down
1110006O24Rik	0.118086	0.902312	7	6	13	8	6	up
1700034P13Rik	-0.552527	0.137103	34	26	19	39	30	down
5430405H02Rik	0.381424	0.242078	37	38	49	34	22	up
LOC102633705	-2.46817	0.0724171	2	0	0	5	2	down
Mir7212	0.168619	0.866573	16	11	13	10	11	up
Mir7219	-0.999798	0.526786	3	0	2	3	3	down
Mir7227	-0.677501	0.910862	2	1	0	3	0	down
Gm53	0.979865	0.000114041	153	148	106	64	58	up
Mir7237	0.209443	1	1	0	1	0	1	up
Gm15506	-1.22145	0.0063592	8	12	7	20	17	down
Gm15559	0.0569249	1	1	4	6	2	4	up
Gm15545	0.402129	0.429734	34	19	11	14	15	up
2310043L19Rik	-0.0216776	0.968662	11	9	12	8	11	down
1700009J07Rik	0.0785773	0.861519	23	33	28	33	14	up
3010003L21Rik	-1.05462	0.0318818	4	13	8	14	16	down
LOC102633666	-1.40561	0.000519243	11	18	16	45	25	down
LOC102633677	0.0039981	1	5	2	3	4	2	up
Gm15359	1.60226	0.120673	6	4	5	3	0	up
Gm15350	-2.88041	4.87569e-06	4	1	5	15	28	down
AW046200	-1.1617	0.12601	7	3	2	5	11	down
Gm15348	-1.40851	7.54235e-07	40	31	63	109	99	down
B230319C09Rik	-1.99402	0.0190021	3	1	1	6	6	down
Gm2904	0.880563	0.0342938	24	37	24	13	14	up
A930024E05Rik	-0.0837836	0.957082	6	5	5	5	5	down
Gm15401	0.631962	0.442372	12	3	11	6	4	up
Gm15408	-0.366417	0.331223	23	16	31	29	24	down
9530051G07Rik	-0.799949	0.3497	10	3	1	10	5	down
Gm15446	-0.179197	0.588792	36	67	40	56	39	down
Gm15441	-2.63445	3.70951e-11	19	15	30	172	63	down
Gm15417	0.342943	0.256792	45	47	53	34	33	up
4930483K19Rik	0.197455	0.863967	11	16	10	11	8	up
Hoxd3os1	1.90864	2.34983e-05	27	33	42	11	5	up
Tsix	-0.960093	0.615233	3	0	2	6	0	down
C130060C02Rik	2.19766	0.229764	3	2	3	0	1	up
8430426J06Rik	-0.420397	0.512785	7	7	12	5	15	down
Mir7090	-1.9313	0.0726351	4	1	0	11	1	down
Mir7052	1.03366	0.0667819	9	13	20	8	4	up
Mir7051	-0.491834	0.522142	5	4	3	5	5	down
Mir7063	0.686578	0.661877	2	6	0	3	0	up
Mir7061	-0.351141	1	2	3	3	4	2	down
Mir7078	-0.785332	0.463149	2	4	2	3	5	down
Mir7085	1.58076	0.0187475	10	12	14	3	4	up
Mir7016	1.4922	0.0617114	12	6	10	5	1	up
Mir7019	0.598342	0.565534	4	4	5	2	3	up
Mir7013	0.783783	0.508054	2	2	5	1	2	up
Rmrp	1.17028	4.69679e-21	14751	14264	15746	5363	6286	up
Mir7011	2.42	0.00283098	10	8	9	2	1	up
Mir7028	-2.08185	0.260655	0	2	0	5	0	down
Mir7026	-0.259076	0.724541	6	5	3	6	4	down
Mir7036	0.461214	0.856723	5	6	3	3	3	up
Mir7045	0.0604098	1	0	6	7	2	5	up
Mir7042	-0.762636	0.750973	1	2	2	4	1	down
Mir7001	0.028448	1	7	1	6	1	7	up
Gm15787	-0.19538	0.769319	14	13	7	10	13	down
Neat1	-0.912363	8.33386e-06	2179	2011	1403	3460	2782	down
Gm15708	-0.718342	0.0941513	13	16	7	18	17	down
Gm15706	1.52367	0.000117027	38	51	64	16	15	up
Bc1	1.82187	8.27921e-21	663	550	572	175	124	up
Emx2os	-0.37108	0.106875	67	68	81	89	75	down
LOC100503946	-0.635129	6.21952e-06	189559	202698	154092	240760	258275	down
LOC100417454	0.800379	0.128196	13	15	35	12	9	up
Plekhd1os	1.8489	0.0174492	9	9	13	2	3	up
Far1os	-1.56867	0.171642	2	1	1	2	5	down
4930539J05Rik	-1.11111	0.0738221	7	5	7	9	15	down
9230102O04Rik	0.650415	0.0490867	40	45	47	20	29	up
LOC102633880	-3.09786	0.161688	0	1	0	4	1	down
Bcas3os2	-0.918219	0.308565	4	3	2	3	7	down
4931406H21Rik	0.0377937	0.92374	103	90	78	100	57	up
A930001A20Rik	error	0.000544235	6	7	6	0	0	up
Rny3	-0.351361	0.613938	9	8	10	6	14	down
Gm15638	-0.774325	1.93275e-06	289	233	249	379	398	down
Stamos	-0.013706	1	11	28	24	22	15	down
Gm15612	-0.0807302	0.874522	23	15	16	20	14	down
Gm15688	-1.46057	0.223541	1	1	3	5	3	down
Gm15663	-0.4993	0.352141	12	6	8	14	8	down
Tug1	0.206259	0.115256	2219	2247	2014	1609	1692	up
E530011L22Rik	-0.737751	0.133564	8	14	13	18	16	down
B430319G15Rik	-1.15108	0.000336547	28	30	16	46	51	down
9130227L01Rik	error	0.175224	1	2	2	0	0	up
1700113A16Rik	0.397917	0.164423	107	82	84	54	68	up
B230209E15Rik	-1.38046	0.127166	9	3	0	7	12	down
1810044D09Rik	0.195322	0.629809	22	33	39	29	19	up
4930579G18Rik	-0.476123	0.873813	6	0	1	3	3	down
Mir8108	1.5674	0.109244	5	5	5	2	1	up
Mir8104	2.22853	0.0323218	5	5	6	1	1	up
Mir8118	-2.60528	0.08672	0	1	1	5	2	down
Mir8112	1.27483	0.1369	3	5	9	1	3	up
Gm15987	-0.292552	1	1	5	1	3	2	down
Gm15972	0.00143202	1	15	19	15	20	9	up
4930429B21Rik	0.268287	0.67778	9	12	12	8	8	up
Gm13375	-0.608847	0.0726995	29	21	22	34	31	down
A330033J07Rik	-0.420286	0.183619	38	30	24	38	35	down
LOC102640526	-1.40676	0.00928	8	4	5	17	10	down
F730016J06Rik	-3.64802	0.0320266	1	0	0	7	1	down
Fam120aos	0.541664	2.94405e-06	1384	1679	1501	918	919	up
LOC102639518	-1.32234	0.416724	2	2	0	3	3	down
Gm15915	-0.967676	0.557407	3	1	1	5	1	down
Gm15941	0.411815	0.692386	8	2	3	5	1	up
4931440P22Rik	-0.152509	0.823878	8	7	22	16	8	down
BC029722	0.246731	0.11638	285	303	314	247	200	up
1700001L05Rik	-0.19914	0.273373	143	198	176	176	171	down
A230028O05Rik	0.565002	0.551139	8	7	5	4	4	up
Mir8091	2.13925	0.0541456	5	5	5	1	1	up
Mir8097	0.979268	0.38239	3	4	3	2	1	up
Mir8098	0.299196	0.922841	2	7	6	3	4	up
9330102E08Rik	0.210954	0.995695	10	6	3	8	2	up
Slc13a2os	0.686507	0.503213	7	8	4	4	3	up
4933433G15Rik	-1.23001	0.0418057	5	4	4	9	9	down
LOC102639385	-0.698058	0.273232	8	4	9	9	11	down
Gm13199	0.41856	0.426967	14	19	15	10	11	up
LOC102640359	-0.795451	0.106036	12	7	16	25	11	down
Gm15880	-2.66787	0.0468194	2	0	0	5	3	down
9230112J17Rik	0.359163	0.582551	11	18	6	7	9	up
LOC102640451	0.785443	0.00250669	146	125	96	64	62	up
A730063M14Rik	-0.536942	0.0748094	32	29	29	41	36	down
A730090N16Rik	0.214307	0.990655	3	1	2	0	3	up
Gm13262	0.231303	0.444143	55	52	49	35	43	up
4930515G01Rik	0.728097	0.106022	22	20	25	17	7	up
Gm13248	0.00981149	1	10	5	7	7	6	up
BC064078	0.497524	0.0301141	112	168	145	93	83	up
D730005E14Rik	-2.77255	6.12567e-05	4	3	0	17	12	down
Gm15834	-0.539655	0.165867	29	21	16	29	28	down
D830032E09Rik	2.03178	0.272414	4	1	2	0	1	up
4732491K20Rik	0.147656	0.554094	96	124	127	111	73	up
1810010D01Rik	2.74428	0.00949668	10	3	9	2	0	up
5430402O13Rik	0.539386	0.203222	17	23	22	14	11	up
9330133O14Rik	-0.788418	0.0065159	49	37	38	72	55	down
2810429I04Rik	-1.80027	0.0952237	1	0	3	3	5	down
LOC102640771	-0.0812757	0.780204	65	95	56	66	68	down
LOC102640772	0.562331	0.228291	23	20	19	17	8	up
LOC102640779	-0.365965	0.112072	140	120	150	186	126	down
3110099E03Rik	-0.112516	0.656238	64	75	64	69	60	down
4833417C18Rik	0.419036	0.736358	10	4	6	6	3	up
1700057H21Rik	0.00321748	1	6	7	4	5	5	up
Gm13546	2.50356	0.111583	3	1	6	0	1	up
C330002G04Rik	-1.55041	1.31321e-08	122	64	73	219	232	down
D14Ertd670e	-0.545159	0.862575	2	1	4	4	2	down
4930509E16Rik	-0.97516	0.540409	3	2	0	4	2	down
AW011738	-0.363682	0.478371	30	10	15	14	28	down
0610040F04Rik	-2.69626	2.46809e-20	21	24	15	131	99	down
H19	1.29664	0.180463	5	7	5	1	3	up
4930596I21Rik	-1.551	0.0037949	8	3	5	15	13	down
5730420D15Rik	-1.73764	0.0792837	2	1	2	8	2	down
9430065F17Rik	0.919142	0.127743	8	17	11	4	7	up
A930006K02Rik	0.328625	0.563956	15	20	16	16	8	up
Ftx	-0.553854	0.00646644	201	227	198	300	241	down
Zfp783	-0.521498	0.239477	12	18	13	16	20	down
Gm13446	-1.42371	0.157542	2	2	1	5	3	down
LOC102639683	0.634806	0.230899	16	13	24	11	9	up
Gm13483	-0.416931	0.161778	36	28	39	44	37	down
2210406O10Rik	0.469777	0.630499	11	6	6	7	3	up
1810058I24Rik	-0.13791	0.330247	300	310	314	286	310	down
A930011G23Rik	-1.43463	0.27957	3	3	0	10	0	down
D630013N20Rik	-0.621972	0.000465485	400	511	445	595	626	down
2810029C07Rik	-0.258002	0.254359	105	121	115	120	119	down
BC037032	0.0303271	0.96961	73	40	53	41	55	up
LOC102640059	-0.262415	0.78889	5	3	5	1	8	down
LOC102639076	1.96712	2.9471e-05	33	25	43	5	10	up
2700046G09Rik	0.359857	0.110308	108	118	123	92	68	up
Mir1954	error	0.246347	0	2	3	0	0	up
Mir1955	-0.0115232	1	2	8	2	3	4	down
G530011O06Rik	-1.19003	0.0219287	18	13	28	46	33	down
Mir1960	0.028355	1	1	2	4	3	1	up
Mir1964	1.15049	0.295434	6	3	2	2	1	up
Mir1966	0.502934	0.885057	1	3	1	0	2	up
Mir1968	-0.993908	0.247726	1	9	2	11	3	down
Mir1982	1.40339	0.0754489	9	6	7	4	1	up
Mir196b	-0.29946	0.762461	2	4	4	1	6	down
Mir1931	-0.792019	0.382867	1	2	9	9	3	down
Mir1933	1.68872	0.15043	3	6	2	1	1	up
Mir1927	0.464634	0.927549	5	2	5	0	5	up
D930048N14Rik	0.117721	0.616116	103	123	102	101	77	up
Mir1938	3.15266	0.023452	1	6	9	0	1	up
Mir1901	0.895022	0.36451	3	5	8	3	2	up
2310069G16Rik	2.04907	0.319834	5	0	2	0	1	up
G630018N14Rik	-0.115479	1	5	3	3	2	5	down
Mir17hg	-0.398395	0.127985	57	64	61	58	82	down
Gm11110	-0.138043	0.89384	2	2	7	4	3	down
5033417F24Rik	0.348983	0.326197	65	65	43	55	26	up
D4Ertd617e	0.0696424	0.903652	14	32	28	23	18	up
2900041M22Rik	1.64221	0.0620082	4	7	10	4	0	up
Mir1894	-0.900175	0.0027957	51	56	53	122	55	down
Mir1898	-0.259122	0.767167	7	9	8	12	5	down
Mir1839	0.165634	0.993828	4	8	7	8	2	up
A830009L08Rik	-0.549384	0.298869	5	11	10	10	12	down
LOC100503338	0.380161	0.140516	123	117	108	90	68	up
4930506C21Rik	-2.48494	0.000793306	0	2	4	9	10	down
Tomm6os	-0.019981	0.970692	14	10	11	11	10	down
A830052D11Rik	-0.00654255	1	21	15	13	11	18	down
LOC100503295	0.424508	0.115483	70	79	64	42	51	up
1810073O08Rik	-0.78924	0.442567	3	3	3	2	7	down
D130020L05Rik	-0.759138	0.0432461	31	20	22	33	40	down
AI504432	-1.70899	0.00598053	8	10	4	12	30	down
Etohd2	0.672501	0.013187	110	113	95	70	48	up
Gm3414	-0.493161	0.0176976	158	150	141	168	203	down
AI506816	5.59259	1.00459e-29	69	94	87	1	2	up
Trp53cor1	-0.535099	0.798177	4	2	2	5	2	down
Gm3716	0.717256	2.62629e-06	316	385	383	198	188	up
B930092H01Rik	-0.38102	0.710404	3	1	9	9	1	down
LOC102640250	-1.86404	0.0875019	3	1	0	6	3	down
1810032O08Rik	0.844456	0.00129102	74	123	96	44	51	up
F630042J09Rik	-1.51397	0.0395793	2	3	4	9	6	down
D830035M03Rik	0.381236	0.513353	11	9	11	7	7	up
LOC102640325	-1.17815	0.0316658	5	6	7	16	8	down
5033403H07Rik	3.52951	0.00919715	7	9	3	1	0	up
Gm1141	-0.610618	0.584051	3	5	1	2	6	down
4933422A05Rik	2.07422	0.330668	6	1	0	0	1	up
Gm3775	-2.08239	0.000809687	6	4	1	14	14	down
Jpx	-0.93851	0.00264171	40	29	24	58	48	down
Gm3772	error	0.181589	2	4	0	0	0	up
5830444B04Rik	0.167201	0.864122	19	11	12	7	15	up
2900052N01Rik	-1.37719	0.0753047	2	8	2	7	11	down
4932435O22Rik	-0.278924	0.7243	6	3	5	4	6	down
LOC102639173	-0.299192	0.405206	17	23	24	24	22	down
LOC102639143	0.398993	0.741146	3	2	4	2	2	up
1810026B05Rik	-0.297829	0.0391033	620	718	569	689	688	down
LOC102640133	-0.726309	0.208821	92	453	276	173	598	down
2310015A16Rik	-1.3989	0.00774175	9	7	3	17	13	down
Mir16-1	0.242954	0.865485	3	6	1	3	2	up
C920006O11Rik	-3.47786	3.54151e-16	5	5	6	63	42	down
AA465934	1.51662	0.0376406	8	6	10	4	1	up
Gm13861	2.05626	0.0224675	13	6	9	2	2	up
Hnf4aos	0.0234184	0.955129	163	146	119	150	100	up
G930009F23Rik	1.23258	0.276651	3	4	5	2	1	up
Hoxa11os	0.36658	0.430606	18	16	23	15	11	up
1300002E11Rik	-0.5203	0.00780838	109	106	117	131	148	down
A330076H08Rik	-0.19998	0.821297	9	3	4	5	6	down
Gm11525	0.133979	0.827516	26	12	14	9	19	up
4930556M19Rik	-0.712353	0.0108194	90	106	53	124	117	down
0610038B21Rik	-0.617479	0.159898	15	14	12	17	20	down
Dnm3os	-0.377684	0.125701	50	75	77	79	74	down
1700125G22Rik	-1.57349	0.250853	1	1	2	5	2	down
A730020E08Rik	-1.13877	0.0377822	17	6	4	19	17	down
4931408D14Rik	-0.257789	0.345624	74	53	82	76	71	down
Gm3141	0.248126	0.997221	3	10	3	7	1	up
Gm3134	0.0725193	0.845482	58	53	63	46	51	up
2900097C17Rik	-0.322259	0.0217433	3983	3841	3320	4653	3583	down
F930015N05Rik	-0.132472	1	4	1	4	6	0	down
0610012G03Rik	1.28251	2.25828e-20	652	713	872	277	261	up
LOC102635122	-1.74084	0.000284101	11	10	2	24	22	down
LOC102637792	-0.899283	0.280024	10	3	2	9	8	down
LOC102635133	0.740984	0.332773	5	10	8	4	4	up
LOC102637763	-0.167561	0.852962	20	4	5	14	6	down
Mir194-2	error	0.0115185	3	4	5	0	0	up
AA536875	-3.60126	3.17759e-07	2	1	1	15	14	down
2900005J15Rik	-0.569173	0.214933	11	15	13	20	14	down
5730460C07Rik	-2.58095	0.0128576	2	1	0	7	4	down
4930455G09Rik	-1.97315	0.140547	1	1	1	5	2	down
2310034G01Rik	0.395857	0.286768	28	30	27	20	18	up
A930002C04Rik	-3.48505	0.000775026	2	0	0	7	7	down
Gm11423	-0.0299397	0.928026	95	103	57	81	73	down
1810041H14Rik	1.27914	0.0111112	25	18	28	5	12	up
Gm11468	error	0.0393785	4	2	3	0	0	up
4930581F22Rik	-0.430908	0.263818	13	35	30	34	27	down
0610040B10Rik	0.0934648	0.992361	15	10	13	10	11	up
Mir3960	3.55034	0.009363	2	8	11	0	1	up
6330410L21Rik	-0.574061	0.0882759	29	47	49	50	58	down
2900079G21Rik	-3.15482	0.0100749	2	0	0	3	8	down
E430024I08Rik	-0.0782018	0.889218	24	28	15	26	16	down
2610027K06Rik	0.689412	0.020892	47	69	71	42	26	up
A230006K03Rik	-1.16909	0.313075	11	1	0	13	4	down
4933431E20Rik	-0.0822603	0.548854	506	522	432	462	448	down
Gm3363	-0.725428	0.0189272	29	25	35	38	48	down
0610039K10Rik	-2.17778	0.00507461	2	2	2	9	7	down
Gm21145	-2.57167	2.56038e-05	4	2	3	21	11	down
Mir1291	0.847139	0.969984	1	0	2	1	0	up
A530013C23Rik	1.03526	0.437639	3	2	9	3	1	up
Mir1249	-1.00368	0.585361	1	3	1	6	0	down
BC039771	-0.784274	0.0282509	31	23	19	46	29	down
BC040756	-0.314828	0.0757524	626	639	466	702	571	down
D030045P18Rik	0.314005	0.386463	27	35	34	20	25	up
2310010J17Rik	1.02955	0.000101783	68	73	79	29	34	up
Gm11627	0.0911758	1	2	4	7	3	4	up
Plxna4os1	0.646416	0.653092	1	8	2	1	3	up
Gdap10	-0.238922	0.271282	171	178	120	154	172	down
2900060B14Rik	1.90044	0.0143684	13	13	6	1	4	up
Gm21053	-0.611953	0.473178	4	11	4	10	7	down
Gm21057	0.0998211	0.841779	20	18	15	11	18	up
AI450353	-0.844127	0.0603882	25	14	10	34	19	down
Mir1199	5.23661	5.72425e-12	24	35	68	2	0	up
Mir1192	-0.919646	0.227154	9	4	1	7	9	down
Mir1191	0.411507	0.497543	15	13	13	6	12	up
4632428C04Rik	-0.412926	0.387633	11	17	20	16	21	down
Gm3230	-0.0648537	1	9	9	8	8	8	down
Gm5860	0.233043	1	6	6	2	2	5	up
Gm11651	-3.68745	0.0088654	1	0	0	3	5	down
LOC102635200	-0.692008	0.0679019	23	18	15	35	19	down
Gm11696	-0.695542	0.127789	29	15	16	31	27	down
AI197445	-0.766187	0.038372	24	31	18	36	37	down
LOC102637873	-0.384898	0.354762	19	13	13	21	14	down
2810002D19Rik	0.152345	0.549112	72	71	71	54	59	up
1700039I01Rik	-0.727906	0.475477	6	1	2	4	5	down
Airn	0.266849	0.192758	145	142	160	129	90	up
Gm11944	-1.00463	0.001983	27	22	22	41	43	down
2410022M11Rik	0.594474	0.0666268	50	54	56	29	33	up
AW549542	-1.98249	0.00586791	2	4	5	10	15	down
A630089N07Rik	-2.27367	2.01894e-10	15	14	21	64	77	down
2810032G03Rik	0.00705442	1	5	4	6	9	0	up
Gm5376	2.28287	0.105438	1	9	7	1	1	up
4933406I18Rik	2.07072	0.00580526	11	15	10	2	3	up
Tbc1d22bos	0.345014	0.47475	21	12	28	11	17	up
Bloc1s6os	-1.8751	0.00431736	2	2	7	7	16	down
9330104G04Rik	0.27328	0.854718	7	1	2	2	3	up
LOC102637354	0.702346	0.663773	5	2	1	2	1	up
Pvt1	-0.139186	0.596652	78	66	61	62	71	down
LOC102639982	0.53316	0.20422	37	31	24	26	12	up
5830432E09Rik	-0.762792	0.519892	3	4	0	2	5	down
4930528G23Rik	error	0.000295858	0	0	0	9	3	up
9430091E24Rik	-0.809258	0.00468968	33	30	32	51	47	down
Gm11827	1.20252	0.000167049	71	56	97	29	28	up
1700084E18Rik	-0.103279	0.950968	4	3	6	1	7	down
Mir3620	-1.08239	0.165836	6	4	1	7	7	down
Mir3473e	-1.10903	0.162688	2	3	3	4	6	down
4930412O13Rik	-0.193449	0.570778	32	41	35	49	24	down
1700003D09Rik	-1.67571	0.126817	1	4	1	3	8	down
1700108F19Rik	2.40712	0.00218533	7	13	8	0	3	up
2810403D21Rik	-0.276375	0.452998	27	27	22	23	31	down
9130221H12Rik	-0.120912	0.602381	108	132	86	114	95	down
Kcnq1ot1	-0.719761	5.71143e-05	2768	3364	2199	4021	4048	down
BC037704	0.91211	0.0196251	26	33	28	12	15	up
Gm7854	-0.527898	0.271598	10	13	14	13	18	down
Scarna6	1.34519	9.24734e-06	71	115	81	23	38	up
4933416M06Rik	1.73516	0.0079339	15	13	11	5	2	up
Scarna2	1.91905	2.30372e-13	116	133	147	26	35	up
Gm21284	-0.431802	0.433076	10	11	8	11	12	down
LOC102640811	0.174744	0.892713	7	9	7	7	5	up
2810433D01Rik	-0.141169	0.861584	11	11	10	15	6	down
2500004C02Rik	0.187401	0.529977	101	96	66	78	59	up
9530026P05Rik	-0.257956	0.32626	77	95	76	107	68	down
Mir3569	2.1746	0.239672	2	1	5	0	1	up
1700120K04Rik	2.88439	0.0453348	3	7	3	0	1	up
6030443J06Rik	0.819137	0.00366505	78	90	63	38	39	up
1700110C19Rik	-0.3608	0.945266	5	1	3	5	2	down
4921534H16Rik	-2.37549	0.0400318	1	0	2	3	6	down
Abhd11os	-0.636933	0.0931741	17	37	26	49	24	down
1700028J19Rik	-0.0380135	0.930951	52	59	64	50	55	down
4930570G19Rik	-1.51762	0.00574056	4	6	5	11	14	down
Gm5563	-1.92441	0.0417482	5	0	1	7	7	down
1110020A21Rik	1.1716	0.0015842	42	38	34	18	12	up
Gm5577	-1.08726	0.439094	1	0	4	1	5	down
Gm5524	0.590242	0.00437333	127	148	130	83	75	up
C030034L19Rik	-0.417804	0.628791	6	3	13	7	10	down
LOC102637577	-0.347523	0.305536	37	25	31	37	33	down
4930449E18Rik	0.667983	0.662229	2	1	5	3	0	up
4933427E11Rik	0.229802	0.805156	17	19	7	16	6	up
9530036O11Rik	1.04639	0.265781	7	5	2	1	3	up
Mir683-2	1.05431	0.403686	3	2	6	0	3	up
5830410O09Rik	-2.72755	0.0444036	1	1	0	5	3	down
B930095G15Rik	0.0256145	0.869069	586	550	486	491	449	up
Peg13	-0.268798	0.0426658	399	361	398	427	394	down
4933404O12Rik	-0.562394	0.12378	24	49	22	41	41	down
E130018N17Rik	-0.03248	1	12	8	11	15	4	down
D930016D06Rik	-0.18314	0.257783	384	373	367	390	361	down
A630072M18Rik	-0.535146	0.0193917	76	66	73	105	79	down
C130080G10Rik	-1.39476	0.212289	4	0	1	3	5	down
4930412C18Rik	-5.30916	5.92716e-46	4	4	4	150	130	down
1700119H24Rik	0.250237	0.672918	29	15	16	14	16	up
Gm5475	-1.52872	0.0158202	9	7	0	17	11	down
0610005C13Rik	0.400163	0.00368586	1991	2256	2433	1494	1469	up
4930432J09Rik	-0.993893	0.390271	2	3	2	1	7	down
AW112010	-0.578826	0.0698017	36	58	45	57	64	down
A230072C01Rik	0.240198	0.339603	68	101	93	76	54	up
LOC102632031	1.20583	0.0151997	25	26	31	14	7	up
Mir568	-1.38821	0.00135069	43	23	10	66	54	down
A030001D20Rik	-0.0486826	1	15	17	14	15	13	down
Mir546	-0.997319	0.103554	7	6	4	8	12	down
A430105J06Rik	-0.690296	0.417849	0	7	5	5	6	down
1110038B12Rik	0.2582	0.481177	24	46	43	30	25	up
Mir505	-0.0185265	1	7	3	5	4	5	down
4933407K13Rik	0.107121	0.720795	66	91	61	65	54	up
Gm6135	2.31973	4.51416e-08	42	77	45	6	13	up
Gm6213	-1.2604	0.148868	0	9	2	6	9	down
Gm6225	2.17398	0.0741891	9	2	4	1	1	up
AV051173	-0.943985	0.192032	6	3	10	4	17	down
LOC102632053	-1.05776	0.00903829	12	20	10	21	30	down
4930405O22Rik	-0.759141	0.000488581	257	230	195	318	362	down
C530005A16Rik	0.188628	0.606892	40	40	39	24	37	up
LOC102634533	-0.641466	0.0725881	23	18	20	26	30	down
Mir429	3.71174	3.96009e-08	17	29	22	1	2	up
Mir421	0.906349	0.44195	4	3	6	1	3	up
B230206H07Rik	-3.34127	1.28102e-09	3	2	2	20	22	down
D230017M19Rik	-1.84368	0.000873897	3	5	5	11	16	down
4930520O04Rik	-0.281493	0.747815	4	5	8	6	6	down
2310016G11Rik	-0.51994	0.161458	39	42	23	42	46	down
9130409J20Rik	0.118129	0.776487	44	52	39	35	38	up
2610307P16Rik	0.344524	0.185875	90	109	81	74	56	up
2610016A17Rik	-0.395122	0.582176	5	7	6	10	4	down
AA543186	0.906603	0.0436473	24	30	27	7	18	up
A630066F11Rik	0.26154	0.392667	48	50	42	40	29	up
9130024F11Rik	-0.676777	0.0390785	33	44	40	48	61	down
1700012D01Rik	-0.60978	0.310373	9	8	5	12	8	down
Mir343	2.71762	0.088399	3	2	6	1	0	up
2810454H06Rik	0.183701	0.679954	27	34	18	21	20	up
Mir30d	error	0.166277	0	1	5	0	0	up
Mir30a	1.21169	0.121625	7	7	10	2	4	up
Mir30b	-2.16132	0.00286356	1	3	3	8	10	down
C130071C03Rik	1.40952	0.334944	4	0	5	1	1	up
LOC102634873	0.0854932	0.839489	34	36	53	41	27	up
2700038G22Rik	1.40192	0.00295605	17	21	30	8	7	up
0610043K17Rik	-0.116898	0.6581	84	95	62	78	76	down
1700122E12Rik	-0.753385	0.481569	7	1	3	2	9	down
4930502C15Rik	-1.68637	0.161969	9	0	0	7	11	down
LOC102634904	0.0394789	0.840285	193	181	227	175	168	up
LOC102634900	-0.958501	2.25018e-05	85	74	78	133	138	down
Dleu2	-0.0880296	0.603658	241	238	227	217	224	down
D830046C22Rik	-0.771864	0.479325	2	5	1	4	4	down
Mir29a	0.597871	0.576426	7	6	5	3	4	up
Mir28c	-1.27523	0.168673	2	2	3	7	3	down
Mir27b	0.726411	0.676213	0	2	4	0	2	up
Mir26b	0.131371	0.8314	11	14	20	14	10	up
1810020O05Rik	-0.782268	0.333846	2	3	6	7	4	down
Mir6972	0.545672	0.779017	1	6	3	3	1	up
Mir6976	1.23251	0.71051	0	3	1	1	0	up
Mir6999	-1.79356	0.309326	0	1	2	5	1	down
2410003L11Rik	0.500639	0.533862	5	7	10	4	5	up
Mir6920	-1.83016	0.379471	0	0	2	2	2	down
LOC102632156	0.0871123	1	11	8	4	8	5	up
Mir6918	-1.05303	0.670537	3	0	0	4	0	down
Mir221	2.11033	0.000607343	20	14	17	4	3	up
Mir6935	1.52334	0.00518946	12	32	20	8	5	up
Mir6936	error	0.0224931	4	7	1	0	0	up
Mir6942	1.49204	0.183305	4	7	3	3	0	up
Mir6946	-4.47882	0.000651436	0	1	0	10	3	down
Mir6955	-0.46422	0.569093	1	6	3	5	3	down
Mir6904	-0.620384	0.506826	0	3	5	4	3	down
Mir6917	-2.01524	0.137299	0	2	1	5	2	down
Mir6909	1.71651	0.229574	5	6	0	1	1	up
8430431K14Rik	-0.626589	0.114831	16	16	27	25	28	down
Gm6297	-0.629893	0.137161	31	13	23	39	23	down
LOC102634716	-0.649261	0.398283	3	2	7	7	4	down
Gm6277	0.0756262	0.889607	21	31	25	27	16	up
4930583K01Rik	-1.73676	0.0632564	3	0	2	5	5	down
Gm6249	-0.976454	0.364471	3	3	0	2	5	down
9330159M07Rik	-0.31013	0.338961	31	54	31	40	44	down
Mir192	error	0.0226305	1	6	4	0	0	up
Mir6898	-0.624534	0.581273	0	5	2	0	6	down
Mir15a	0.994418	0.135774	7	22	9	4	7	up
6030407O03Rik	1.04016	0.40534	7	2	5	1	3	up
BC106179	-1.07196	0.109056	4	5	8	15	6	down
Mir143	1.63064	0.514617	3	1	1	1	0	up
Mir10a	-2.06168	1.08815e-06	13	9	9	45	32	down
9130230L23Rik	-0.561205	0.454299	8	2	6	6	8	down
4930533I22Rik	-2.58001	1.1414e-23	98	63	50	396	356	down
5830454E08Rik	1.22964	0.000768503	39	36	40	18	11	up
LOC100534331	-0.742235	1.36788e-06	194	266	253	338	358	down
4932416H05Rik	-0.342843	0.258337	59	37	60	67	50	down
2610035D17Rik	-2.45879	4.48006e-09	21	14	47	155	108	down
C430049B03Rik	-0.0499178	0.816514	103	125	103	101	100	down
C030037D09Rik	1.7115	3.70385e-05	43	29	51	10	12	up
1700096K18Rik	0.0719255	0.877775	33	35	30	31	24	up
Tmem51os1	1.96469	1.00252e-05	29	37	26	10	4	up
C430002N11Rik	-0.0927345	1	6	0	0	2	2	down
AI427809	0.168413	0.945355	5	7	9	8	3	up
LOC102636734	-0.58727	0.201145	18	17	25	13	39	down
1700028E10Rik	-0.912133	0.112512	13	5	7	12	16	down
E130102H24Rik	0.0467742	0.860913	149	114	146	115	118	up
LOC102636700	-1.97345	0.0617491	3	0	2	10	2	down
Chn1os3	-1.56981	0.00417392	8	3	3	13	12	down
B230208H11Rik	0.00723798	1	7	11	6	7	7	up
D030055H07Rik	-1.29155	0.00293543	11	13	22	25	40	down
6330407A03Rik	-0.641026	0.337676	6	4	11	8	11	down
9530082P21Rik	0.60439	0.0139177	91	89	80	57	44	up
3300005D01Rik	0.718133	0.196718	17	10	15	6	9	up
A830082N09Rik	-0.549793	0.0400952	48	40	43	57	56	down
1600023N17Rik	-0.10434	1	6	2	3	2	5	down
LOC102636795	-3.19623	0.00272121	3	0	0	5	12	down
Mirlet7b	1.00955	0.193467	9	7	8	3	4	up
Mirlet7d	-0.307753	0.714319	3	9	3	9	2	down
Gm16157	-0.550112	0.186952	21	13	13	23	18	down
E030011O05Rik	1.44434	6.03416e-07	62	80	96	26	25	up
2310015A10Rik	0.350083	0.170864	77	72	67	54	46	up
4930426L09Rik	-0.107087	0.913017	6	4	7	10	1	down
A930005H10Rik	0.695132	0.00370755	111	133	117	71	60	up
1600020E01Rik	1.24813	2.07661e-07	127	170	218	60	66	up
4930511M06Rik	0.0649452	0.888353	30	35	45	43	19	up
A530072M11Rik	0.160366	0.800182	12	13	7	10	7	up
1700123M08Rik	-0.413307	0.615558	6	1	11	7	7	down
Scarna10	2.1567	4.87709e-27	248	279	266	47	57	up
Scarna13	1.83263	5.94663e-35	936	966	1216	235	276	up
Scarna17	0.953159	0.362735	3	4	3	1	2	up
4933407G14Rik	0.829762	0.490657	9	6	3	2	4	up
9530027J09Rik	-3.50174	0.0401593	1	0	0	2	5	down
Scarna3a	0.387112	0.329025	15	26	22	13	15	up
4930447K03Rik	1.90579	0.106213	5	6	2	0	2	up
Mir6516	-0.255464	0.589877	17	8	28	19	18	down
LOC102634481	-2.36907	0.0238696	4	0	0	8	5	down
Gm16023	0.35785	0.453097	28	32	24	28	11	up
LOC102634300	-0.26039	0.733377	8	8	5	10	5	down
Gm16062	0.160251	0.88483	11	8	13	12	5	up
LOC102636948	0.691409	0.640825	3	7	1	2	2	up
A930013F10Rik	-0.741805	0.0172329	42	37	35	68	45	down
D430020J02Rik	-0.959641	0.101365	9	4	8	9	15	down
Mir6400	1.06125	0.53731	3	4	0	1	1	up
Mir6407	0.0497654	0.98686	2	6	1	1	4	up
Mir6405	-2.30651	0.0408972	2	1	0	4	5	down
3110056K07Rik	-0.183429	0.413387	66	82	79	79	72	down
LOC102634389	0.806604	0.00438846	71	71	57	33	34	up
9630028I04Rik	-0.375219	0.999669	5	0	0	1	3	down
A730020M07Rik	-0.749477	0.0171699	33	26	36	50	44	down
C030013C21Rik	-0.688742	0.381355	5	3	7	4	10	down
5730405O15Rik	0.550685	0.0788995	48	43	48	32	24	up
Gm16364	0.622367	0.377949	6	10	13	7	4	up
Gm16340	-0.959105	0.000363936	107	97	73	193	127	down
Mir6364	-0.441358	0.78293	1	7	2	7	1	down
Mir6368	0.764668	0.58784	6	4	1	4	0	up
LOC102632957	0.610654	0.607249	6	2	2	3	1	up
Mir6374	-1.38443	0.121003	3	3	1	8	3	down
LOC102632901	-0.0183375	1	12	8	8	12	5	down
6330415B21Rik	-2.62215	1.92067e-05	5	2	2	12	21	down
A930007I19Rik	-0.813869	0.0924859	10	8	11	16	14	down
C230037L18Rik	0.439939	0.501825	11	9	10	6	7	up
LOC102632778	1.23537	0.0658604	9	12	11	5	3	up
Gm18915	-0.169095	0.704098	24	22	20	27	17	down
3830432H09Rik	-0.331866	1	3	3	2	4	2	down
9530091C08Rik	-0.960181	1.57958e-08	151	144	158	268	250	down
1700040D17Rik	1.20398	0.288078	3	3	6	1	2	up
C630043F03Rik	-0.153958	0.682859	25	28	35	25	32	down
4921531C22Rik	0.369649	0.169333	71	98	80	61	52	up
E230029C05Rik	-0.611613	0.466677	2	4	3	4	4	down
Gm8179	error	0.00133656	0	0	0	2	8	up
4933412E12Rik	-0.322635	0.318433	60	66	66	75	66	down
Gm16576	0.211578	0.558046	54	46	44	49	25	up
Mccc1os	-0.753597	0.205509	14	4	8	9	17	down
9530062K07Rik	-0.210662	0.807342	12	7	7	11	7	down
Gm16548	-1.6775	0.323031	2	1	0	6	0	down
A230087F16Rik	-1.90019	0.109534	3	1	1	1	10	down
2310001H17Rik	-0.318497	0.290827	46	36	66	55	53	down
1700021N21Rik	-1.22988	0.411249	2	1	2	5	2	down
Dancr	-0.3005	0.426699	15	29	23	24	24	down
A930004D18Rik	0.66465	0.0353388	81	73	56	34	44	up
A230083G16Rik	-2.1436	0.0242914	1	2	2	10	3	down
1700087I21Rik	-0.120081	0.965694	9	8	8	8	8	down
2610206C17Rik	-1.70723	0.116693	3	1	0	4	4	down
C920021L13Rik	0.0306043	0.999089	18	20	22	10	24	up
B130006D01Rik	-0.621292	0.116323	13	19	16	19	24	down
1700086D15Rik	-0.0108775	0.982068	31	37	30	30	28	down
Tbrg3	-0.451571	0.0506933	135	136	114	137	172	down
Gt(ROSA)26Sor	0.985985	7.66223e-06	133	154	154	58	72	up
4732471J01Rik	-0.415746	0.248859	34	39	21	37	37	down
C030016D13Rik	-0.773077	0.137213	7	9	13	18	11	down
5330432E05Rik	-1.95197	0.197768	1	2	0	6	1	down
2210408F21Rik	-0.139306	0.459751	135	137	160	144	135	down
Hk1os	-0.0470741	1	5	0	3	3	2	down
LOC102632463	0.244712	1	4	6	4	5	2	up
9530080O11Rik	-0.802698	0.104081	11	18	9	22	17	down
LOC102632415	-1.80978	0.0556349	5	1	0	7	6	down
Gm16794	-0.507068	0.190904	20	18	17	22	24	down
Gm16793	0.567733	0.0390145	64	61	59	36	37	up
E130112N10Rik	-0.445211	0.295369	23	19	17	34	14	down
Gm16853	-2.7322	0.0549865	1	0	1	6	2	down
Gm16845	-0.970088	0.04017	10	18	7	16	24	down
Gm16833	-0.187616	1	2	1	3	2	2	down
Snhg10	0.579512	0.353336	6	21	22	12	7	up
Snhg12	0.522885	0.0191368	105	167	159	93	82	up
Gm16897	-1.06502	0.114988	8	7	1	9	11	down
Gm14230	0.0010839	1	5	1	4	4	2	up
Gm16861	0.20115	0.605301	39	44	36	34	27	up
Gm14207	-0.542037	0.368272	12	7	4	9	11	down
9430085M18Rik	0.00936154	1	29	26	39	34	21	up
1110019D14Rik	0.0126748	0.960357	215	278	211	201	208	up
Zfp85os	-0.529243	0.218282	13	14	17	16	21	down
1700022N22Rik	0.547186	0.77369	5	8	2	2	4	up
Panct2	-0.712375	0.000893299	76	82	77	113	113	down
Gm1653	-2.23979	0.00048304	6	1	7	19	20	down
Gpx4-ps	-0.356172	0.675029	7	8	8	4	13	down
Gm14023	-0.99231	0.130525	8	3	5	10	9	down
Gm16675	-0.443476	0.474364	9	4	11	6	13	down
Gm14005	-0.214951	0.860006	3	7	5	3	7	down
LOC102632302	-0.436375	0.00443171	203	253	238	283	267	down
C920009B18Rik	-1.67426	0.0406946	2	3	2	5	8	down
Gm16712	0.650126	0.641115	4	0	4	1	2	up
4931431C16Rik	-1.10121	0.0847185	6	4	6	6	14	down
D930015M05Rik	-0.357717	0.667704	5	2	5	3	6	down
Gm16740	0.614379	0.0943927	26	30	33	17	17	up
E230016M11Rik	0.20191	0.445965	73	69	72	67	43	up
F420014N23Rik	0.119346	0.691406	38	41	47	36	32	up
8430429K09Rik	-0.0576467	0.823724	74	92	79	86	64	down
3110021A11Rik	-0.430882	0.53823	6	7	6	7	8	down
D030028A08Rik	-0.411624	0.236133	30	54	31	37	52	down
A730036I17Rik	0.731509	0.663669	0	3	3	0	2	up
Unc45bos	-0.206385	0.860219	1	10	4	6	4	down
Gm1976	-0.819628	0.0118451	52	25	48	77	54	down
C130021I20Rik	-0.707606	0.112764	15	19	11	17	26	down
Gm14403	0.360937	0.0335449	275	251	306	168	211	up
2010204K13Rik	-0.872993	0.0466623	20	17	8	24	25	down
5031425E22Rik	0.465036	0.000327923	440	481	503	313	292	up
Lrp8os2	-1.14624	0.475527	5	0	0	5	2	down
LOC102632594	0.0908524	0.768246	72	111	90	81	69	up
Gm1862	0.581105	0.672667	7	3	10	7	1	up
LOC102632541	0.835402	0.362353	6	5	4	3	2	up
9530052E02Rik	0.415422	0.607434	6	8	14	3	9	up
Gm16973	-0.719744	0.00576219	41	44	43	68	56	down
5730422E09Rik	-0.540588	0.438904	9	3	9	8	10	down
BC031361	0.515123	0.0989569	44	49	48	32	26	up
Gm16998	-0.244095	0.760263	11	8	5	10	7	down
Gad1os	0.233336	0.740335	9	12	7	7	7	up
Gm16938	-0.224906	0.634928	15	11	10	14	11	down
4930405J17Rik	0.767604	0.326942	7	10	9	6	3	up
Lhx1os	-0.750756	0.00388681	45	49	43	79	57	down
Gm16907	-0.534947	0.482383	5	5	3	3	8	down
2810055G20Rik	-0.414781	0.0597974	129	118	123	143	147	down
LOC102638155	-0.755853	0.466756	3	3	1	3	4	down
LOC432500	-1.69175	0.0471371	2	5	1	5	10	down
LOC102638167	1.13556	0.530281	5	2	0	2	0	up
LOC102638253	-1.23182	0.00721825	19	5	23	32	33	down
LOC102638256	-1.10892	0.00782832	13	11	8	23	18	down
LOC102638258	-2.86062	0.0207457	2	0	0	3	6	down
LOC102638261	1.336	0.027926	13	18	22	2	10	up
LOC102638262	0.467689	0.789217	1	3	3	3	0	up
LOC102638231	-0.737494	0.450587	5	4	2	7	4	down
LOC102638234	-1.27511	0.0201949	8	6	4	15	11	down
LOC102638243	-1.16017	0.03039	15	13	6	19	26	down
LOC102638242	-0.62469	0.433466	2	3	4	3	5	down
LOC102638245	-0.327357	0.807824	5	1	2	2	4	down
LOC102638248	2.17381	0.221681	1	6	1	0	1	up
LOC102638241	0.236574	0.901106	9	8	3	3	7	up
LOC102638223	-1.12104	0.0667292	4	5	6	9	10	down
LOC102638208	1.92808	0.102978	4	4	5	1	1	up
LOC102638099	-0.0250258	1	5	1	4	2	4	down
LOC102638092	-2.00672	0.141538	1	1	1	2	5	down
LOC102638091	0.726411	0.625146	0	4	8	0	4	up
Gm14490	-1.39307	0.0361699	9	4	3	8	17	down
LOC102638090	-1.89419	0.0727265	2	2	0	6	3	down
LOC102638088	-0.470945	0.255916	45	18	39	47	37	down
LOC102638050	-1.3539	0.0107509	7	8	8	9	25	down
LOC102638069	-3.35824	0.081722	0	1	0	5	1	down
LOC102638061	-0.776219	0.0524398	14	13	22	25	24	down
LOC102638060	-0.470399	1	1	1	3	2	2	down
LOC102638062	0.404971	0.508712	16	8	14	9	8	up
LOC102638064	0.295155	0.568123	15	15	16	11	11	up
LOC102638038	-1.65135	0.315958	3	0	0	5	1	down
Gm14556	0.857023	0.954897	1	1	1	1	0	up
LOC102638135	-0.52986	0.246792	14	11	19	15	22	down
LOC102638142	0.610483	0.0130439	113	93	143	68	66	up
LOC102638113	0.246107	0.830937	5	2	3	2	3	up
LOC102638399	0.993334	0.508109	2	5	3	3	0	up
LOC102638398	-2.51242	0.0167766	1	1	1	4	6	down
LOC102638497	0.231636	0.930637	7	3	8	4	5	up
LOC102638474	-0.587895	0.561504	3	3	3	5	3	down
LOC102638475	-0.84025	0.501359	0	3	11	4	10	down
LOC102638479	1.62326	0.0410923	7	6	8	2	2	up
LOC102638471	2.01045	3.98194e-08	52	49	42	12	9	up
LOC102638487	-0.229025	0.508953	61	27	60	62	41	down
LOC102638483	-0.0483439	0.952464	6	4	3	4	4	down
LOC102638482	-1.99336	0.00808187	5	1	1	9	8	down
LOC102638450	0.532604	0.730644	2	3	5	2	2	up
LOC102638463	0.333134	0.925543	4	8	3	4	3	up
LOC102638464	-0.941561	0.000948915	61	53	52	77	110	down
LOC102638461	-2.7302	0.01059	2	1	0	4	8	down
LOC102638460	-0.494162	0.696661	5	2	4	1	8	down
LOC102638430	-1.13488	0.503934	5	0	0	6	1	down
LOC102638431	-0.972143	0.0995435	10	3	11	18	10	down
LOC102638434	0.173781	0.734078	13	19	21	7	20	up
LOC102638445	-1.03827	0.67375	4	0	0	0	5	down
LOC102638446	-0.56613	0.363447	7	8	8	11	9	down
LOC102638410	0.0594744	1	11	5	5	5	7	up
LOC102638425	-0.761269	0.104803	19	13	10	15	27	down
LOC102638408	-0.978088	0.53953	2	1	3	5	2	down
LOC102638400	-1.50676	0.0382919	2	2	5	11	4	down
LOC102638403	-1.1428	0.278409	3	1	3	2	7	down
LOC102638402	-0.472648	0.174744	24	19	31	27	33	down
4933436C20Rik	2.02973	0.000846501	15	16	18	3	4	up
LOC102638298	0.184111	0.989802	1	2	7	2	3	up
LOC102638294	-0.969582	0.12779	5	4	4	7	8	down
LOC102638295	0.595563	0.625993	5	2	3	3	1	up
LOC102638270	-1.88619	0.0619237	3	1	1	3	8	down
LOC102638274	1.21698	0.37646	2	2	4	1	1	up
LOC102638285	-1.0533	0.19923	3	4	3	3	9	down
LOC102638378	0.838284	0.289592	9	19	12	6	7	up
LOC102638381	0.0147522	1	8	7	6	1	11	up
LOC102638384	-1.63429	0.049628	3	3	1	8	5	down
LOC102638353	-0.0568061	0.974106	20	18	9	14	15	down
LOC102638358	-0.161629	0.821518	13	15	18	14	16	down
LOC102638360	-1.78281	0.0705175	2	0	3	3	7	down
LOC102638362	-0.756735	0.302967	4	2	5	7	4	down
LOC102638342	0.359944	0.736298	11	13	2	5	7	up
LOC102638347	-0.0540903	0.882959	30	35	43	43	23	down
LOC102638317	-0.0227837	1	6	1	3	1	5	down
LOC102638312	1.90594	0.00547212	16	9	13	3	3	up
Gm12141	0.0640558	0.761727	440	515	381	373	378	up
LOC102638322	0.48333	0.531675	6	13	8	1	10	up
LOC102638321	-2.57673	0.0106678	4	0	0	9	6	down
LOC102638326	-0.47961	0.523454	4	3	4	4	5	down
LOC102638301	0.822113	0.238471	3	18	16	6	6	up
LOC102638304	-1.38959	0.119664	4	0	3	6	5	down
LOC102631885	-1.88321	0.186155	3	0	0	5	2	down
LOC102631883	-0.203564	1	4	3	0	5	0	down
LOC102631884	2.39312	0.236839	0	4	5	1	0	up
LOC102631889	-0.256138	0.660339	10	19	11	16	12	down
LOC102631892	-0.0819785	1	7	13	4	9	6	down
LOC102631890	0.164674	0.86547	6	13	10	7	8	up
LOC102631986	-1.36123	0.175575	6	0	1	4	7	down
LOC102631981	2.28404	2.10153e-05	33	20	22	2	7	up
LOC102631965	-1.57569	0.1508	2	3	0	7	2	down
LOC102631966	2.61782	1.25596e-14	197	217	177	36	21	up
LOC102631967	0.895496	0.370909	5	5	9	4	2	up
LOC102631975	-0.768328	0.298801	4	3	4	5	6	down
LOC102631942	-0.497774	0.204334	29	15	35	41	25	down
LOC102631948	0.154334	0.935512	6	7	8	5	6	up
LOC102631950	-4.02293	0.00686816	1	0	0	2	8	down
LOC102631957	-1.81392	6.8201e-05	10	5	6	23	21	down
LOC102631958	-0.0542514	1	9	3	6	3	8	down
LOC102631933	-0.715011	0.721615	5	0	1	2	4	down
LOC102631907	-1.06812	0.000317014	55	52	30	83	87	down
LOC102631905	-0.0962791	0.815516	19	20	15	17	17	down
LOC102631902	0.0543336	1	10	14	15	13	9	up
LOC432742	-2.08242	0.016003	4	0	1	7	6	down
LOC102638013	-1.61455	0.160431	1	0	3	2	5	down
LOC102638018	0.583251	0.581718	4	3	3	3	1	up
LOC102638017	-3.05809	0.00997033	1	0	1	7	3	down
Gm10068	0.192746	0.515439	118	100	115	97	75	up
LOC102638025	3.25253	4.51375e-07	19	27	20	1	3	up
BC051077	-1.54239	0.232417	2	0	2	5	2	down
LOC102638005	-0.127501	0.87161	8	12	18	11	13	down
LOC100504245	-1.03985	0.0730521	7	7	4	13	9	down
Ftl2	1.02495	0.128958	666	289	332	322	63	up
LOC102636402	0.00406367	1	17	17	10	14	12	up
LOC102636403	-1.54239	0.260935	2	0	2	5	2	down
LOC102636400	-0.824972	0.368104	0	5	2	2	5	down
Gm12832	0.750054	0.452087	11	0	18	3	7	up
LOC102636495	-1.02301	0.546503	1	2	2	5	1	down
LOC102636491	0.272833	0.351294	66	62	60	54	38	up
LOC102636479	-0.891199	0.0626791	6	9	13	13	17	down
LOC102636474	-2.95074	0.00364364	2	1	0	5	9	down
LOC102636485	0.0434258	1	6	5	1	4	3	up
LOC102636487	-1.56142	0.184357	2	2	0	2	5	down
LOC102636488	-0.19309	0.82875	3	5	4	4	4	down
LOC102636480	0.288141	0.990046	1	7	5	1	5	up
LOC102636451	-2.52231	0.0167026	1	0	2	4	6	down
LOC102636469	-0.521381	0.199121	20	16	17	25	20	down
LOC102636463	-0.452058	0.528079	11	1	6	11	4	down
LOC102636433	-0.281387	0.621036	6	19	22	19	14	down
LOC102636434	0.429672	0.74012	5	1	3	2	2	up
LOC102636446	0.787669	0.540362	4	7	4	1	4	up
LOC102636447	0.0277294	1	13	10	6	10	7	up
LOC102636448	-0.948626	0.000152604	71	59	71	111	117	down
LOC102636449	-1.88224	0.04169	2	2	1	7	4	down
LOC102636440	-0.723753	0.203729	11	12	7	10	19	down
LOC102636414	-0.470489	0.266225	35	28	26	20	52	down
LOC102636428	-2.03697	0.0493316	3	1	0	4	6	down
LOC102638936	-1.30651	0.193198	4	2	0	4	5	down
LOC102638939	2.60231	0.00815152	10	3	8	0	2	up
LOC102638930	0.155382	1	6	3	6	5	3	up
LOC102638943	-1.23746	0.185286	3	1	4	4	7	down
LOC102638911	-0.41902	0.751423	4	2	3	1	6	down
LOC102638926	-2.66111	0.00162067	2	3	0	13	6	down
LOC102638902	-1.53343	0.450465	1	2	0	0	5	down
LOC102638901	0.40884	0.734747	7	4	0	2	3	up
Gm12725	1.66036	0.531012	4	1	0	1	0	up
Gm10186	0.518979	0.00723886	379	308	331	195	223	up
LOC102636396	-1.13462	0.22441	2	2	3	5	4	down
LOC102636397	-0.770699	0.039796	47	36	17	56	46	down
LOC102636398	-2.93484	0.0127467	1	0	1	3	6	down
LOC102636391	-3.49535	5.74583e-06	13	5	0	99	27	down
Rps10-ps4	1.23766	0.228129	8	16	4	4	3	up
LOC102636384	-0.870921	0.200491	4	5	7	8	9	down
LOC102636354	0.27026	0.600126	18	29	14	21	9	up
LOC102636362	-1.84335	0.0814994	3	1	1	9	2	down
LOC102636364	-1.0545	0.0983431	5	3	6	7	10	down
Gm6984	-0.25643	0.492296	189	126	68	150	124	down
LOC102636330	-4.15482	0.0026632	1	0	0	3	8	down
LOC102636331	-0.172845	0.665441	30	28	17	24	26	down
LOC102636335	-0.257301	0.738167	9	5	7	10	5	down
LOC102636343	2.10303	2.30431e-06	41	34	51	5	12	up
LOC102636317	1.71762	0.2188	3	2	6	2	0	up
LOC102636327	1.27969	0.393138	3	3	2	2	0	up
LOC102636328	-0.19043	1	5	1	1	5	0	down
LOC102636324	1.01427	0.513071	3	2	2	0	2	up
LOC102638956	-3.41046	0.0594375	0	1	0	1	5	down
LOC102638966	0.457231	0.719127	3	9	7	4	4	up
LOC102636304	1.78237	0.0592934	8	11	5	0	4	up
LOC102636306	-0.97143	0.257944	6	3	1	9	3	down
LOC102636635	-1.08696	0.0878827	4	4	4	8	7	down
LOC102636647	-0.586793	0.336104	14	4	19	23	10	down
Gm4607	1.45928	0.598507	0	1	4	0	1	up
LOC102636612	-0.996552	0.632461	3	0	1	5	0	down
LOC102636610	3.42643	0.00506285	4	7	7	1	0	up
5830428H23Rik	-0.206975	0.150163	319	325	324	308	347	down
LOC102636625	0.658972	0.488239	4	6	9	4	3	up
LOC102636620	-0.378223	0.799809	3	1	4	1	5	down
LOC102636605	0.404485	0.747481	10	6	4	4	5	up
LOC102636607	-3.72755	0.000163264	1	1	0	10	6	down
LOC102634096	1.09183	0.20402	7	3	8	3	2	up
LOC102634077	-0.242537	0.766601	3	7	3	5	4	down
LOC102634080	-0.191929	0.881946	7	11	9	9	9	down
LOC102634088	-0.321596	0.29739	54	40	45	60	43	down
LOC102634087	1.36228	0.000186163	61	40	47	16	18	up
LOC102634057	-1.0749	0.626276	3	0	1	0	5	down
LOC102634056	0.16665	0.874474	5	10	14	9	6	up
LOC102634064	-2.16132	0.0943783	2	1	0	1	7	down
LOC102634062	-0.0256724	1	3	6	3	1	6	down
LOC102634034	0.0734507	0.681191	160	185	201	161	143	up
LOC102634049	-1.80843	0.0442992	5	0	1	8	5	down
LOC102634044	-1.37589	0.0435609	4	5	2	11	6	down
LOC102634017	-0.950465	0.0762794	7	7	7	15	9	down
LOC102636679	-0.327608	0.755649	14	2	2	10	4	down
LOC102634014	-0.772928	0.530994	3	1	2	1	5	down
LOC102634012	-0.0857779	0.904918	8	15	14	15	8	down
LOC102634028	0.417113	0.139838	45	74	57	40	37	up
LOC102634026	-1.73024	0.123907	4	0	1	2	8	down
LOC102636681	0.382859	0.664307	5	6	12	1	9	up
LOC102636650	0.374673	0.687021	9	7	12	13	0	up
LOC102636662	0.264783	0.939136	6	7	5	8	1	up
LOC102636516	0.759293	0.112162	33	36	30	29	6	up
LOC102636519	-1.38935	0.279637	3	1	1	6	2	down
LOC102636511	error	0.000165725	0	0	0	7	4	up
LOC102636525	-1.41438	0.0532777	2	2	5	9	5	down
LOC102636522	2.38108	0.0483975	8	6	3	2	0	up
LOC102636594	-3.04217	0.033268	1	0	1	9	1	down
LOC102636576	-1.20707	0.246182	2	1	3	2	6	down
LOC102636582	0.896333	0.08182	36	22	13	15	8	up
LOC102636583	1.39899	0.321692	3	2	4	1	1	up
LOC102636584	-0.732321	0.27093	9	4	5	12	6	down
LOC100689012	-0.716162	0.0407627	22	17	23	32	28	down
LOC102636567	-2.36798	0.027073	1	1	2	6	6	down
LOC102636538	-0.839403	0.000248169	69	61	63	115	89	down
LOC102636547	-0.518174	0.108343	80	50	52	65	89	down
LOC102636549	-1.14259	0.261286	3	3	0	5	3	down
0610033M10Rik	-0.421594	0.36698	15	13	7	17	11	down
LOC102636078	-4.29493	0.00477067	1	0	0	1	11	down
LOC102636088	-0.729091	0.699562	3	2	1	4	2	down
LOC102636080	0.954743	0.549006	2	1	7	2	1	up
LOC102636083	-0.0068947	1	2	9	8	6	5	down
LOC102636055	-0.389834	0.580941	6	5	7	10	4	down
LOC102636057	0.450575	0.824165	2	0	5	2	1	up
LOC102636058	-1.61796	0.0693138	3	1	2	6	5	down
LOC102636035	-1.68737	0.00334525	7	3	7	10	22	down
LOC102636037	0.672456	0.683169	3	3	8	1	4	up
LOC102636045	error	0.000749512	0	0	0	3	7	up
LOC102636048	-0.206522	0.482309	49	51	86	63	62	down
LOC102636011	-1.06284	0.189142	2	6	2	3	9	down
LOC102636014	-1.93102	0.0795165	1	1	2	7	2	down
LOC102636016	-1.14312	0.0420201	9	11	6	20	14	down
LOC102638685	-2.40201	0.403732	0	0	1	2	1	down
LOC102636023	-0.161327	0.500458	81	80	84	83	78	down
LOC102638652	-5.04136	6.33528e-06	0	1	0	11	8	down
LOC102638651	1.52061	0.124632	3	5	7	1	2	up
LOC102638654	-0.772058	0.771467	0	3	2	5	0	down
LOC102638655	-0.00965677	1	1	2	2	3	0	down
LOC102638668	-2.10922	0.000673181	4	2	3	11	12	down
LOC102636000	-1.97852	0.00145838	6	4	2	9	19	down
LOC102638636	2.57417	1.02091e-06	33	28	20	3	5	up
LOC102638637	0.208839	0.836843	3	5	2	1	4	up
LOC102638630	-0.159678	0.595507	47	42	42	40	46	down
LOC102638632	0.663695	0.115788	18	38	31	18	14	up
LOC102638633	-0.244654	0.769335	12	10	5	9	10	down
LOC102638613	-1.7951	0.426705	0	1	1	3	1	down
LOC102638603	0.00763942	1	3	6	3	4	3	up
LOC102638607	-0.795751	0.497289	0	4	3	5	2	down
1190002F15Rik	0.874229	0.283832	4	7	18	3	6	up
Ccdc41os1	-0.0389974	0.843681	182	178	156	154	158	down
LOC102638595	0.472201	0.681853	3	3	6	2	3	up
LOC102638590	-0.523584	0.474024	8	4	3	8	5	down
LOC102638572	2.12256	0.0663757	3	7	5	1	1	up
LOC102638585	0.667938	0.352069	8	12	10	5	6	up
LOC102638550	1.18578	0.694548	1	2	1	0	1	up
LOC102638555	-1.63799	0.476973	2	0	0	4	0	down
LOC102638562	2.26256	4.15217e-15	115	98	129	24	18	up
LOC102638565	1.05011	0.327533	5	7	6	1	4	up
LOC102638537	0.219603	0.42804	193	167	179	165	109	up
LOC102638516	0.746587	0.252647	14	8	9	6	5	up
LOC102638510	-2.12242	0.0963878	2	1	0	5	3	down
LOC102638513	-1.18615	0.227837	4	2	2	8	3	down
LOC102638528	1.47238	0.155629	6	3	10	2	2	up
LOC102638522	-0.328042	0.752885	1	6	7	4	6	down
LOC102638523	error	0.00247141	12	4	2	0	0	up
LOC102638503	-0.133672	0.671887	73	50	74	59	68	down
LOC102638508	-0.804514	0.32726	2	1	6	3	6	down
LOC102638507	-0.990679	0.0117864	26	16	23	33	43	down
LOC102638509	-1.11785	0.0361197	7	6	5	10	13	down
Gm10872	0.259688	0.397946	84	73	60	52	55	up
LOC102638814	-0.560149	0.415722	5	4	6	7	6	down
LOC102638816	-0.749619	0.00393515	38	44	44	61	63	down
LOC102638818	-2.50145	5.36973e-19	38	38	56	171	263	down
LOC102638810	-2.83451	0.0179013	2	0	0	6	3	down
LOC102638800	-2.07381	0.0357714	1	2	1	8	2	down
LOC102638803	-1.53022	0.0982441	3	4	0	5	7	down
LOC102638802	1.93491	0.137149	4	7	2	1	1	up
LOC102638804	-0.336623	0.319237	26	32	27	33	30	down
LOC102636287	-0.816714	0.00674916	29	26	35	48	45	down
LOC102636288	0.720592	0.02645	47	73	55	30	32	up
LOC102636289	-0.751916	0.826154	2	0	2	2	2	down
LOC102636256	-0.935435	0.1644	4	4	8	13	5	down
LOC102636262	-0.660906	0.108224	16	12	15	19	21	down
LOC102636263	-1.42958	0.223381	2	1	2	5	3	down
LOC102638892	0.237693	0.995451	1	4	5	5	0	up
LOC102636234	0.361667	0.281095	33	48	40	27	28	up
LOC102636240	-0.337084	0.500689	12	17	10	16	13	down
LOC102636241	-4.18308	0.00839516	0	0	1	1	9	down
LOC102638877	-0.465059	0.394268	16	8	6	16	9	down
LOC102638889	1.57098	2.84852e-06	49	47	50	17	12	up
LOC102638881	0.474554	0.148229	40	37	43	31	20	up
LOC102638883	-0.202401	0.889402	11	3	3	9	3	down
Gm6846	-1.53147	0.0823464	4	3	1	10	4	down
LOC102638855	-0.24092	0.56778	18	17	15	21	14	down
LOC102638857	2.03303	0.161505	10	2	1	2	0	up
LOC102638851	-0.878081	0.0846325	15	8	7	18	15	down
LOC102638853	-2.16132	0.108208	2	1	0	1	7	down
LOC102638860	-1.22988	0.369333	2	1	2	5	2	down
LOC102638835	0.315798	0.989211	5	1	0	2	1	up
LOC102638842	-2.30987	0.0237949	2	1	1	9	3	down
LOC102638702	-0.108331	0.782267	19	35	19	23	23	down
A230073K19Rik	-3.60855	3.8475e-07	2	0	2	15	14	down
Gm10712	0.109521	0.980279	15	10	15	14	8	up
Gm10713	-0.324786	0.598599	13	11	9	4	20	down
LOC102636094	0.177522	0.874339	8	9	8	7	6	up
LOC102636096	1.10949	0.233916	4	5	6	1	3	up
LOC102636198	0.74578	0.228365	12	10	9	7	4	up
LOC102636175	0.147036	1	5	5	7	5	4	up
LOC102636178	0.141766	0.793738	19	19	18	18	12	up
LOC102636185	1.11849	0.00697719	41	44	28	21	10	up
LOC102636180	-2.39891	0.0374702	3	0	0	7	3	down
LOC102636152	-3.07381	0.00150329	1	2	1	16	4	down
LOC102636154	1.00408	0.00038316	71	64	98	35	33	up
LOC102636164	-0.898033	0.362638	4	2	3	6	4	down
LOC102636167	0.330645	0.82993	1	6	4	2	3	up
LOC102636161	0.683694	0.571114	6	3	2	0	4	up
LOC102636146	error	0.00394208	0	0	0	0	13	up
LOC102636147	0.557264	0.289585	20	44	14	15	16	up
Gm20158	-1.24942	0.207658	7	2	0	4	9	down
LOC102636118	-3.86062	0.0061492	1	0	0	3	6	down
LOC102638770	-3.99255	1.73769e-09	2	1	1	19	19	down
LOC102636113	-1.33083	0.359912	3	1	0	0	6	down
LOC102636120	-1.80617	1.3457e-06	17	9	10	39	36	down
LOC102638784	-1.15411	3.94194e-07	128	141	98	240	241	down
LOC102638757	-0.11708	0.896989	7	5	2	3	6	down
LOC102638752	-1.97516	0.00986247	6	4	0	16	8	down
LOC102636107	-7.21014	1.91321e-51	1	1	1	132	129	down
LOC102638769	0.242638	0.760014	9	8	9	8	5	up
LOC102638760	0.101523	1	7	6	3	7	2	up
LOC102638762	2.71762	0.119836	3	2	6	1	0	up
LOC102636100	-1.00657	0.00411329	16	18	23	36	31	down
LOC102636104	-0.758529	0.295497	4	4	3	6	5	down
LOC102638735	3.01936	9.16097e-05	12	14	16	1	2	up
LOC102638734	-0.94757	0.250437	1	5	3	5	5	down
LOC102638737	-0.793813	0.29066	2	4	5	5	6	down
LOC102638738	-0.768892	0.295129	3	2	5	6	4	down
C230060E24	-0.279966	0.697342	9	3	3	6	5	down
LOC102638716	-0.531297	0.394814	13	15	9	6	25	down
LOC102638711	-0.984265	0.167705	4	6	4	4	12	down
LOC102638725	-0.134723	0.86515	7	7	1	8	2	down
LOC102633364	-0.833683	0.415367	0	3	4	2	5	down
LOC102633373	0.0826619	1	3	3	5	2	4	up
LOC102633370	-0.303499	0.733587	3	7	4	4	6	down
LOC102633348	-1.06095	0.285741	5	2	0	6	3	down
LOC102633347	0.50017	0.187163	41	32	40	23	24	up
LOC102633342	0.342198	0.628021	11	16	12	9	9	up
LOC102633356	-0.136702	0.788973	14	9	11	9	13	down
LOC102633350	0.334938	0.575389	15	14	14	9	11	up
LOC102633326	-0.0619765	0.846402	84	122	115	126	71	down
LOC102633320	-1.353	0.0479123	4	5	7	16	8	down
LOC102633339	-0.774187	0.268896	4	4	9	11	6	down
LOC102633334	0.647526	0.660963	6	9	1	2	4	up
LOC102635991	2.3431	0.133126	2	2	5	0	1	up
LOC102635994	-0.335349	0.781061	4	3	11	4	9	down
LOC102633304	-1.01001	0.000356738	70	50	59	91	121	down
Gm19462	-0.10075	1	1	8	9	5	6	down
LOC102633313	1.59275	0.0337081	11	7	7	4	1	up
LOC102633310	0.248047	0.759057	15	8	7	6	9	up
LOC102635949	-0.535036	0.24212	17	14	19	30	13	down
LOC102635952	-1.34553	0.0296832	9	5	1	11	12	down
LOC102635957	1.32978	7.48364e-07	74	75	96	28	29	up
LOC632982	error	0.024246	0	0	0	6	0	up
LOC102635901	0.274194	0.908014	5	2	1	2	2	up
LOC102635915	error	0.0251642	4	1	9	0	0	up
Gm7515	-1.35495	0.015332	6	4	11	10	21	down
LOC102633387	-0.549631	0.0804027	29	32	27	44	32	down
LOC102633384	1.44778	0.165118	10	1	7	3	1	up
LOC102633394	-1.54322	0.343084	1	2	1	7	0	down
LOC102633392	-0.499646	0.491729	5	4	3	4	6	down
LOC102633248	error	0.000328928	0	0	0	1	18	up
LOC102633247	0.267948	0.984988	7	3	2	3	3	up
LOC102633244	-1.91192	0.0613312	1	1	3	8	3	down
LOC102633258	0.993458	0.000270957	79	103	116	38	49	up
LOC102633257	-0.540873	0.862584	3	3	1	2	4	down
LOC102633227	error	0.0190025	0	0	0	5	1	up
LOC102633226	-0.327648	0.683453	6	5	4	3	8	down
LOC102633224	-0.740723	0.292646	9	2	4	6	9	down
LOC102633223	-1.00676	9.85485e-05	36	47	59	80	86	down
LOC102635880	-1.08291	0.38412	6	0	0	5	3	down
LOC102635882	-0.677393	0.32042	9	5	4	5	12	down
LOC102633220	-1.09412	0.00160077	36	34	22	55	61	down
LOC102633238	-2.34179	0.0291874	2	2	0	3	9	down
LOC102633231	-2.70693	0.00101334	4	0	1	10	10	down
LOC102633205	-0.056771	1	6	3	2	6	1	down
LOC102633203	0.396034	0.567537	6	13	8	7	5	up
LOC102635865	-2.89419	0.0158	1	1	0	6	3	down
LOC102633214	-0.700989	0.244575	6	7	9	13	8	down
LOC102635870	error	0.014816	3	4	3	0	0	up
LOC102635871	-0.316064	0.986366	5	0	0	4	0	down
LOC102635872	-0.741296	0.705368	2	2	2	5	1	down
LOC102635849	0.0790928	1	6	10	2	4	6	up
LOC102635848	-1.01774	0.390734	2	2	2	1	6	down
LOC102635853	0.498462	0.428122	10	15	9	5	9	up
AI414108	0.213978	0.745298	7	10	15	8	8	up
LOC102635808	-0.156271	0.919044	7	5	11	8	7	down
LOC102635803	0.0312418	1	15	9	9	6	13	up
LOC102635804	-1.83774	0.000687993	2	6	7	18	13	down
LOC102635817	error	0.0358642	5	2	2	0	0	up
LOC102635814	0.294262	0.867904	1	10	8	7	2	up
2610203C20Rik	-1.21956	0.000109145	24	28	24	55	49	down
C920021A13	-4.05266	1.5915e-11	2	2	2	39	20	down
LOC102633288	-0.482279	0.298925	22	20	18	17	32	down
LOC102633284	0.416651	0.750768	5	3	1	1	3	up
LOC102633264	0.250383	0.995883	4	6	6	7	1	up
LOC102633276	0.293268	0.121623	228	291	206	168	179	up
LOC102633587	0.277778	0.92672	5	3	0	2	2	up
LOC102633585	-2.95992	0.151376	1	0	0	5	0	down
LOC102633565	-2.8287	0.0603993	0	2	0	1	7	down
LOC102633560	-0.410737	0.605068	5	6	4	11	1	down
LOC102633578	error	5.49024e-08	0	0	0	15	9	up
LOC102633573	-1.01912	0.0390173	9	8	8	18	12	down
LOC102633572	-0.223049	0.774634	5	16	7	10	9	down
LOC102633551	-0.0733447	0.937132	16	14	5	12	10	down
LOC102633526	-0.909796	0.101534	6	7	7	11	11	down
LOC102633538	-0.262994	0.768803	10	7	4	7	8	down
LOC102633533	-2.5659	0.000126594	4	2	2	9	19	down
LOC102633505	-0.759922	1	0	2	0	2	0	down
LOC102633514	-1.25382	0.0238643	8	3	9	12	16	down
LOC102633512	-0.463009	0.873895	6	0	1	4	2	down
Gm5062	0.244799	0.98261	3	2	1	1	2	up
LOC102633492	-1.78215	0.0598021	7	1	0	8	9	down
LOC102633466	1.57329	6.17743e-13	173	228	200	56	62	up
LOC102633461	-0.0915951	0.957111	6	5	5	4	6	down
LOC102633460	1.50647	0.00259015	23	24	16	5	8	up
LOC102633474	-0.294964	0.342336	48	42	33	41	48	down
LOC102633471	error	0.000682992	0	0	0	4	5	up
LOC102633444	-0.538335	0.932629	2	3	1	0	5	down
LOC102633442	-0.907447	0.229594	2	7	4	5	9	down
LOC102633424	-0.131034	0.833392	23	9	15	22	9	down
LOC102633422	1.29781	0.19027	3	7	7	2	2	up
Gm20575	-2.21083	0.00867824	7	1	0	13	10	down
LOC102633437	0.671896	0.319756	8	16	6	5	6	up
LOC102633432	-0.659313	0.0667461	17	23	24	30	29	down
LOC102633401	-0.182388	0.56075	38	48	50	42	48	down
LOC102633407	-1.58225	0.063063	3	1	8	14	7	down
Gm7629	0.429009	0.570192	10	7	8	6	5	up
LOC102635544	-0.0469912	0.97284	16	9	16	13	12	down
LOC101056003	0.778677	0.964373	1	1	1	0	1	up
LOC102635557	-1.86066	0.0074546	7	2	1	9	13	down
LOC102635552	0.20912	0.66955	19	20	16	14	14	up
LOC102635523	-0.955201	0.311721	0	6	2	7	2	down
LOC102635539	-1.55002	0.0514386	4	1	3	8	6	down
LOC102635532	-2.34823	0.00741482	2	2	1	6	9	down
LOC102635501	-1.51303	4.41875e-07	37	26	20	75	66	down
LOC102635502	-0.635691	0.187229	12	16	7	15	17	down
Gm7061	-0.537376	0.49501	1	8	18	6	16	down
LOC101056072	-2.00744	0.266157	2	0	0	2	3	down
LOC101056055	1.05841	0.0561046	34	41	16	16	10	up
Gm9670	-2.10649	0.0120439	3	1	1	7	6	down
LOC101056057	-1.08685	0.0232114	11	14	7	19	21	down
LOC101056044	0.0578149	1	12	13	13	3	18	up
LOC101056043	0.130814	0.787208	32	26	23	27	17	up
LOC102635587	-2.63799	0.134821	2	0	0	8	0	down
D530008I23	-0.900617	0.297673	3	4	2	7	3	down
LOC102635597	-1.28225	7.36411e-06	62	40	39	92	111	down
LOC102635561	0.443384	0.247443	45	28	42	27	23	up
LOC102635572	-1.16134	0.00160807	25	22	38	36	74	down
LOC102635574	-0.085879	1	11	6	7	5	10	down
LOC102635400	-1.2478	0.176132	4	0	3	6	4	down
LOC102635414	-0.891689	0.0894022	12	7	8	20	10	down
LOC102635415	-0.187206	0.380443	218	234	166	235	181	down
Gm20768	-1.16246	0.314574	7	1	0	4	7	down
LOC102635416	1.91901	0.000813741	17	12	23	3	5	up
Gm20748	-0.00205534	1	15	13	14	17	8	down
A830083F22	-2.17086	0.10376	2	0	1	1	7	down
LOC102635494	-0.440324	0.0287575	138	126	110	164	136	down
LOC102635495	-0.988903	0.182283	4	3	6	6	9	down
LOC102635499	-4.37966	8.35621e-07	1	1	0	13	12	down
LOC102635469	-0.133538	0.783741	10	14	7	10	10	down
LOC102635465	1.61492	1.03354e-06	68	77	53	18	20	up
LOC102635470	0.137543	0.753027	27	33	29	16	31	up
LOC102635471	1.41971	0.00433586	23	91	81	22	20	up
LOC102635472	0.912047	0.000704547	96	111	100	54	42	up
LOC102635447	0.361984	0.345457	28	36	34	30	15	up
LOC102635449	-4.8038	0.00596768	1	0	0	0	17	down
LOC102635441	0.16168	0.998182	7	5	7	5	5	up
LOC102635455	-0.637739	0.418885	3	2	5	3	6	down
LOC102633126	-1.77043	0.045458	1	4	1	8	4	down
LOC102635787	1.72413	0.0474002	5	12	6	1	3	up
LOC102635788	-1.39464	0.0384295	8	1	5	10	12	down
LOC102635780	-1.11266	0.234161	3	2	2	5	4	down
LOC102635783	-0.131341	0.965734	6	10	9	9	7	down
LOC102633121	0.269798	1	4	2	0	1	2	up
LOC102635799	-0.875038	0.0151509	36	41	26	50	61	down
LOC102635790	0.450788	0.620649	6	11	6	8	2	up
LOC102635792	-0.633306	0.46509	6	4	3	6	6	down
LOC102633133	0.748648	0.756625	0	2	7	1	2	up
LOC102633132	0.538477	0.401924	17	10	15	7	10	up
LOC102633130	-0.185703	0.811585	9	3	4	7	4	down
2900008C10Rik	1.11514	0.124936	8	8	10	3	4	up
LOC102635769	0.393227	0.108979	77	93	74	54	55	up
LOC101056221	0.104031	0.671017	115	143	93	96	96	up
LOC102633117	-0.673325	0.0957863	17	17	14	21	24	down
LOC102633113	-0.0495469	1	0	5	0	2	1	down
LOC102635772	1.267	0.452083	5	0	3	1	1	up
LOC102635743	-2.99177	0.007071	2	0	0	6	4	down
LOC102635749	0.659935	0.0853041	28	37	60	25	21	up
LOC102635741	-0.757828	0.720316	2	4	0	3	3	down
LOC102635759	1.24336	0.230433	4	8	9	0	5	up
LOC102635728	-0.265468	0.40308	50	42	42	48	47	down
LOC102635721	0.287789	0.993507	3	0	3	3	0	up
LOC102635731	-0.0462173	1	8	10	5	7	7	down
LOC102635733	1.23742	0.0716531	10	9	13	5	3	up
LOC102635736	1.61155	0.0687823	11	4	11	2	3	up
LOC102635710	1.5422	0.327754	3	1	6	1	1	up
LOC102635712	-1.61673	0.0601116	6	2	0	7	8	down
LOC102635716	error	0.0393059	3	5	1	0	0	up
Gm7254	-2.66951	0.00229842	12	0	0	29	19	down
LOC102633188	-0.790482	0.371765	1	0	7	6	2	down
LOC102633185	2.5362	6.6169e-06	25	35	29	5	4	up
LOC102633183	-0.358639	0.519813	22	16	5	16	17	down
LOC102633191	-4.1058	0.0035982	0	1	0	7	3	down
LOC102633199	-1.14332	0.398002	11	0	0	4	11	down
LOC102633196	-0.502292	0.227628	34	30	14	39	27	down
LOC102633163	-2.82457	0.0285135	0	1	1	3	5	down
LOC102633162	0.702346	0.663713	5	2	1	2	1	up
LOC102633175	-0.688655	0.0882808	9	18	18	20	22	down
LOC102633171	-0.931336	0.0305662	14	14	10	26	17	down
LOC102633145	1.44208	0.0147879	9	16	17	5	4	up
LOC102633143	0.534948	0.748386	4	7	4	2	4	up
LOC101056118	-0.3568	0.156646	118	102	157	149	134	down
Gm17388	-0.489235	0.0449796	94	194	161	201	166	down
LOC102633015	-1.15673	0.00415833	17	24	20	30	49	down
LOC102635676	0.295319	0.47064	36	29	22	21	21	up
LOC102635679	-0.267389	0.422473	26	27	28	25	32	down
LOC102635671	-0.705699	0.232472	10	5	10	11	13	down
LOC102635645	1.45176	6.48894e-07	67	77	79	29	19	up
LOC102635648	0.725892	0.522965	5	4	8	3	3	up
LOC102635621	0.949329	0.470354	5	1	4	0	3	up
LOC102635622	-0.161439	0.818321	11	5	13	8	11	down
LOC102635623	-0.533144	0.234042	13	12	15	18	16	down
LOC102635624	-3.1349	2.99546e-09	10	4	4	50	45	down
LOC102635635	-1.30879	0.0647933	6	3	4	7	12	down
LOC102635609	0.107584	0.735689	56	48	66	36	56	up
LOC102635600	2.23196	0.211484	5	1	2	0	1	up
LOC102635603	-1.06971	0.252848	5	2	0	5	4	down
LOC101056198	-0.640299	0.264523	7	6	11	14	8	down
Gm20940	1.01835	0.236672	7	6	4	3	2	up
LOC101056186	0.272942	0.509404	28	28	24	20	19	up
Gm7110	1.40624	0.0727633	18	5	8	3	4	up
LOC101056142	-0.0206323	0.9998	17	6	7	4	14	down
2810442I21Rik	-1.74082	0.0843317	3	2	0	3	7	down
Cox20-ps	-0.0701009	1	2	5	1	4	1	down
LOC101056092	1.46775	0.0642591	4	20	15	2	6	up
LOC102633080	-1.50335	0.0873416	6	2	0	9	5	down
LOC102633091	-1.17652	0.349672	7	0	0	7	3	down
LOC102633095	0.382824	0.789474	4	4	5	6	0	up
LOC102633065	-0.710952	0.32077	4	5	9	7	10	down
LOC102633071	0.306928	0.619264	13	14	15	12	8	up
LOC102633078	-0.419921	0.398611	13	13	13	22	9	down
LOC102633074	-0.745721	0.451223	3	3	3	7	2	down
LOC102633072	-1.83969	0.00306227	2	5	4	15	8	down
LOC102633049	-0.286081	0.835554	7	2	2	2	6	down
LOC102633048	0.41344	0.752429	5	2	2	1	3	up
LOC102633047	-0.258613	0.497051	19	24	20	19	25	down
LOC102633041	0.359374	0.874303	8	5	4	6	2	up
LOC102633052	-0.0468493	0.909681	42	56	54	32	59	down
LOC102633026	-1.02718	0.0508528	5	8	9	12	14	down
LOC102635680	-0.19043	1	5	1	1	5	0	down
LOC102635685	0.149298	0.595592	80	102	113	73	82	up
LOC102635698	-4.12641	0.00140922	1	0	0	7	4	down
LOC102635696	1.23262	0.379941	3	1	4	1	1	up
LOC102633033	-0.748435	0.0442771	16	21	17	24	29	down
LOC102631580	error	0.000923167	10	4	5	0	0	up
LOC102631581	-0.422461	0.443306	10	10	8	9	13	down
LOC102631595	-1.56086	0.014208	4	4	3	7	12	down
LOC102631596	-1.60497	0.0968366	2	1	2	5	4	down
LOC102631593	-3.05015	0.017284	1	0	1	8	2	down
LOC102631592	0.000384504	1	3	4	7	2	6	up
LOC102631590	-2.19574	0.000207289	4	2	4	13	14	down
LOC102631562	-0.605797	0.472718	3	1	6	7	2	down
LOC102631545	1.15911	0.0638906	18	6	14	3	7	up
LOC102631543	-0.0205738	0.937566	57	62	43	52	45	down
LOC102631541	-0.217362	0.71441	14	5	10	9	11	down
LOC102631557	0.105677	1	7	5	8	7	4	up
LOC100503676	-0.312962	0.525105	16	19	10	17	16	down
LOC102631525	-1.52795	0.101456	3	6	2	17	2	down
LOC102631529	-0.312287	1	3	0	1	1	2	down
LOC102631526	-0.982679	0.527647	1	3	2	6	1	down
LOC102631535	-0.982943	0.00339715	28	35	26	47	56	down
LOC102631536	-1.46817	0.328432	4	0	0	5	2	down
LOC102631623	0.412967	0.805414	3	8	5	4	3	up
LOC102631624	0.4251	0.298628	20	24	25	14	16	up
LOC102631634	-4.00744	0.00264664	1	0	0	4	6	down
LOC102631637	-0.186035	0.862403	2	11	2	7	3	down
LOC102631602	0.646548	0.100896	37	31	25	15	20	up
LOC102631609	-2.56142	0.0825476	1	1	0	2	5	down
LOC102631608	0.763936	0.434041	5	7	9	0	7	up
LOC102631610	1.33748	0.017624	15	12	16	5	5	up
LOC102631619	-1.23795	0.210818	5	1	1	4	6	down
LOC102631614	-0.443359	0.419059	6	18	10	17	10	down
LOC102631506	0.406632	0.5523	9	7	11	7	5	up
LOC102631505	-0.501131	0.404341	7	10	11	10	13	down
LOC102631514	0.310913	0.0862649	241	362	300	229	197	up
LOC102631789	-0.777891	0.13347	7	11	8	12	14	down
LOC102631782	1.4726	0.305419	5	2	2	2	0	up
LOC102631796	-3.45536	0.00184161	1	0	1	6	7	down
LOC102631791	1.3679	0.122138	6	7	9	3	2	up
LOC102631764	0.491467	0.708093	9	6	4	3	5	up
LOC102631772	0.620489	0.161315	25	19	19	8	16	up
LOC102631779	-1.8815	0.0740922	3	1	0	4	5	down
LOC102631863	-0.702756	0.648191	5	0	2	5	2	down
LOC102631861	-1.50174	0.244331	4	0	0	2	5	down
LOC102631874	-0.602199	0.647336	1	2	4	1	5	down
LOC102631873	0.431435	0.172889	70	53	67	42	41	up
LOC102631846	-0.762728	0.272705	4	6	2	6	6	down
LOC102631854	0.157318	0.735473	19	17	21	15	15	up
LOC102631855	0.845615	0.275468	14	5	8	5	4	up
LOC102631853	-3.50174	0.0400435	1	0	0	2	5	down
LOC102631858	1.06168	0.319875	5	4	5	3	1	up
LOC102631822	-0.5222	0.218964	12	18	19	21	20	down
LOC102631827	-4.82127	0.00091405	1	0	0	15	3	down
LOC102631828	-4.40404	0.00201577	0	1	0	3	9	down
LOC102631836	2.1101	2.24324e-05	25	18	31	4	6	up
LOC102631837	0.944523	0.0130321	38	28	32	14	16	up
LOC102631835	-0.865833	0.387575	7	4	0	3	9	down
LOC102631800	2.18578	0.189705	2	4	2	0	1	up
LOC102631806	-0.815842	0.292219	9	3	2	9	6	down
LOC102631817	1.24042	0.167302	4	6	6	3	1	up
1700023L04Rik	-1.45586	0.165877	4	0	2	6	4	down
LOC102631685	-1.44228	0.0257809	3	2	7	11	8	down
LOC102631692	-2.8645	0.00943263	2	0	2	3	14	down
LOC102631665	0.977537	0.102958	10	14	13	6	5	up
LOC102631645	-0.170161	0.718825	17	16	26	24	15	down
LOC102631742	error	0.00029174	0	0	0	3	9	up
LOC102631758	0.0670051	0.886469	26	26	28	26	19	up
LOC102631729	-0.28115	0.593374	16	12	8	13	13	down
LOC102631731	-2.04684	0.0206535	4	2	2	15	5	down
LOC102631736	-0.533692	0.149793	65	83	105	119	95	down
LOC102631701	-1.44531	0.0265604	6	6	4	18	8	down
LOC102631704	0.0623541	0.994594	4	12	13	8	8	up
LOC102631711	-1.39131	0.000135891	14	14	20	45	29	down
1110054M08Rik	0.224662	0.516141	32	39	47	31	28	up
LOC100417581	-0.823825	0.140066	8	10	5	12	12	down
LOC102633787	0.0652535	0.876227	47	51	48	43	39	up
LOC102633785	1.48915	0.00112479	21	37	43	13	8	up
LOC102633797	0.137594	0.696577	35	37	36	36	22	up
LOC102633790	-3.4528	0.00264243	1	1	0	4	9	down
LOC102633765	-0.0595491	0.881203	75	55	46	59	50	down
LOC102633763	-0.24232	0.945256	3	3	4	5	2	down
Gm15488	-2.10261	0.0107496	1	3	2	9	6	down
LOC102633762	0.585165	0.88007	3	0	2	1	1	up
LOC102633741	-2.1415	8.88088e-09	13	12	13	58	41	down
LOC102633757	0.366251	0.630314	11	7	8	7	5	up
LOC102633754	-1.23869	0.0548052	5	4	4	7	11	down
LOC102633730	-0.90472	0.00228881	26	29	27	44	46	down
LOC102633707	0.057457	1	9	14	0	4	9	up
LOC102633716	-0.0990793	1	6	4	1	2	5	down
LOC102633802	-0.380302	0.19318	53	41	33	50	48	down
LOC102633812	1.78981	0.00431741	9	22	29	5	5	up
LOC102633810	0.447281	0.0731365	72	78	89	59	44	up
LOC102633818	-2.18468	0.00226107	3	2	2	12	7	down
2310058D17Rik	0.66434	0.0150482	85	89	74	45	47	up
1700047K16Rik	1.05265	0.542796	1	3	3	2	0	up
LOC632482	-1.69328	0.152471	5	0	0	3	7	down
LOC102633697	-3.62063	0.0368715	0	0	1	5	2	down
Gm2986	-0.729008	0.402901	6	2	3	7	4	down
LOC102633667	-2.01308	0.114465	0	0	4	3	6	down
LOC102633663	-1.03293	0.0532617	6	8	7	10	15	down
LOC102633673	0.232889	0.837159	9	7	6	4	7	up
LOC102633672	-0.523465	0.133559	30	34	27	41	36	down
LOC102633670	-0.448568	0.333595	18	16	14	26	13	down
LOC102633658	1.1526	0.165592	10	8	4	5	1	up
LOC102633651	-1.40987	0.0150711	3	8	6	10	16	down
LOC102633626	-1.91135	0.199216	2	1	0	6	1	down
LOC102633628	-1.44741	0.0899882	6	1	2	10	5	down
LOC102633607	-2.2583	0.0657705	3	0	0	5	4	down
LOC102633614	-1.70796	1.4093e-05	12	12	10	25	40	down
LOC102633984	-2.267	0.0522936	3	0	0	4	5	down
LOC102633983	1.79964	0.405483	0	1	5	1	0	up
LOC102633982	-0.751916	0.822461	2	0	2	2	2	down
LOC102633994	0.403876	0.419222	18	24	16	18	8	up
LOC102633966	0.00850118	1	78	79	74	68	67	up
LOC102633963	-2.74209	0.0437045	1	0	1	5	3	down
LOC102633960	-2.66787	0.0468977	2	0	0	5	3	down
B930003M22Rik	0.600619	0.209373	11	18	15	10	7	up
LOC102633969	1.8426	0.000396652	89	110	60	11	31	up
LOC102633978	0.60747	0.128594	24	25	21	13	14	up
LOC102633974	-2.40416	0.00276895	3	1	1	9	7	down
LOC102633941	1.08037	1.03297e-05	117	145	161	62	55	up
LOC102633948	-0.548185	0.933612	2	1	3	0	5	down
LOC102633946	-0.878032	0.24818	4	7	2	6	8	down
LOC102633953	-0.0104649	0.998888	41	55	49	35	50	down
LOC102633959	-0.523572	0.503657	5	7	2	8	4	down
Mir143hg	0.016869	0.972737	104	145	196	174	84	up
LOC102633889	0.0195937	1	5	5	2	3	4	up
LOC102633886	2.73972	0.062434	4	5	2	1	0	up
LOC102633899	-2.92029	0.0168043	1	1	0	3	6	down
LOC102633897	-1.04906	0.149912	1	6	4	5	8	down
LOC102633895	-1.67666	0.0306351	1	2	4	9	4	down
LOC102633863	-1.00221	0.378868	1	4	2	2	6	down
LOC102633878	-0.376017	0.330531	16	18	17	23	16	down
LOC102633875	-1.13234	0.0180656	14	12	8	19	25	down
LOC102633874	-0.655924	0.316047	6	6	3	7	7	down
LOC102633853	-3.15474	6.36338e-07	9	3	0	43	23	down
LOC102633859	-0.34113	0.689678	4	5	6	4	7	down
LOC102633923	-1.25113	0.000351042	14	20	19	44	30	down
LOC102633925	-2.56281	0.0224638	3	0	0	4	7	down
LOC102633938	-0.560994	0.634421	4	3	2	6	2	down
LOC102633935	2.17029	0.012884	12	5	14	1	3	up
LOC102633905	-1.63254	0.00215482	7	3	8	19	14	down
LOC102633903	-0.955037	0.0352606	17	7	15	27	18	down
LOC102640496	-4.37512	0.000268101	1	0	0	7	6	down
LOC102640497	0.13346	0.92428	8	15	13	8	11	up
LOC102640485	error	8.02275e-05	0	0	0	6	6	up
LOC102639482	-3.28466	0.000711317	2	1	0	13	5	down
LOC102639499	0.78197	0.183841	13	11	11	6	6	up
LOC102640479	-0.258863	0.739345	3	5	2	3	4	down
LOC102640587	-1.20049	0.144307	4	2	2	6	5	down
LOC102640588	-2.46817	0.0910797	2	0	0	5	2	down
LOC102639589	0.575786	0.241006	37	17	18	17	12	up
LOC102639582	0.115598	0.983446	5	1	3	3	2	up
LOC102639583	-0.421285	0.154908	40	37	32	42	44	down
LOC102640578	-0.341636	1	2	2	4	5	1	down
LOC102639592	-0.737521	0.425672	4	3	2	6	3	down
LOC102639565	2.34669	0.0415419	4	7	6	2	0	up
LOC102640566	0.184572	0.639155	52	51	50	56	24	up
LOC102640562	0.840851	0.100975	15	13	21	8	8	up
LOC102639575	-3.34582	0.000111521	2	1	1	7	17	down
LOC102639573	0.0928885	1	2	8	10	10	1	up
LOC102640555	0.529737	0.0497483	79	89	62	51	43	up
LOC102639578	-1.80288	0.00247123	16	13	7	62	14	down
LOC102639549	0.388136	0.376867	23	15	22	13	14	up
LOC102640542	-3.14982	6.47832e-05	2	0	2	9	12	down
LOC102639541	-2.46166	0.00715167	1	0	4	11	5	down
LOC102640545	-2.51648	0.0993756	1	1	0	6	1	down
LOC102639557	-2.03685	0.000151179	4	5	3	15	14	down
LOC102639528	2.58537	0.000112855	34	40	114	8	10	up
LOC102639520	-1.73446	0.000386388	5	6	7	18	17	down
LOC102639539	-0.0930444	0.894171	7	4	3	6	3	down
LOC102639532	-0.559901	0.925191	0	6	0	1	4	down
LOC102640510	-3.46817	0.0446262	1	0	0	5	2	down
LOC102639533	-0.410983	0.186369	28	41	30	38	39	down
LOC102640518	0.465244	0.168717	37	58	53	41	22	up
LOC102640519	-2.48062	0.0444835	3	1	0	13	1	down
LOC102640513	-1.37007	0.0220156	3	6	5	10	11	down
LOC102640515	-1.04312	0.012796	28	25	16	57	28	down
LOC102639506	-0.463278	0.396089	4	17	9	14	10	down
LOC102639501	-0.398562	0.56878	6	7	9	10	7	down
LOC102639519	1.91704	0.0721777	4	7	8	3	0	up
LOC102639510	-1.02702	0.133375	4	5	7	10	9	down
LOC102639511	-3.58058	5.23285e-05	1	1	1	9	12	down
9430008C03Rik	0.324587	0.156587	110	133	127	106	68	up
LOC102640387	-0.212236	0.739671	11	15	17	14	15	down
LOC102640371	-1.3013	0.434164	4	0	0	0	6	down
LOC102640372	-0.926803	0.063494	8	9	8	16	12	down
LOC102640379	1.21544	0.187031	6	4	10	2	3	up
LOC102639398	-1.01998	0.0888986	5	6	4	11	7	down
LOC102640373	1.72032	0.207833	3	3	5	2	0	up
LOC102640375	0.0831945	1	9	3	2	4	4	up
LOC102640361	0.748678	0.492734	15	3	4	5	3	up
LOC102640369	-0.247814	0.376429	55	42	72	67	51	down
LOC102640362	-1.46439	0.0387414	10	4	5	9	22	down
LOC102640350	-2.11218	0.101006	3	0	0	2	6	down
LOC102640357	-0.176151	0.781789	13	9	8	8	12	down
LOC102640358	-0.20705	0.626497	21	20	26	17	28	down
LOC102640460	1.26166	1.64458e-09	172	206	186	72	66	up
LOC102639468	-0.304601	0.253111	85	79	62	87	78	down
LOC102639460	0.147932	1	7	4	4	3	5	up
LOC102639476	0.471249	0.159496	46	33	38	28	22	up
LOC102639477	0.408832	0.747869	3	5	1	2	2	up
LOC102639474	-2.62152	5.74549e-13	13	13	12	78	60	down
LOC102640456	-1.09029	0.14895	6	1	4	7	7	down
LOC102640458	-0.386179	0.415469	14	13	13	20	11	down
LOC102639449	0.596006	0.00736998	132	193	139	96	84	up
LOC102639441	-1.3522	0.108851	6	2	1	8	6	down
LOC102640446	-3.01521	0.0123513	2	0	0	3	7	down
LOC102640441	-1.09762	0.0158753	14	15	5	18	25	down
LOC102639455	0.521833	0.36614	9	20	18	10	9	up
LOC102640439	0.0973158	0.919379	20	20	7	11	15	up
LOC102639429	-2.12944	0.000762157	3	2	6	14	14	down
LOC102640424	-4.28597	4.57075e-13	6	1	0	35	49	down
LOC102639426	-0.580859	0.294237	7	18	12	14	18	down
LOC102639423	2.41878	0.000302305	13	16	17	2	3	up
LOC102640420	-0.0479359	1	9	10	2	8	5	down
LOC102640426	0.0195583	0.981198	42	46	47	38	40	up
LOC102640428	1.00177	0.101744	23	13	11	7	7	up
LOC102639439	0.841144	0.455704	9	5	4	3	3	up
LOC102639435	-0.911464	0.248348	1	6	4	8	4	down
LOC102640419	0.0374064	1	16	27	22	20	17	up
LOC102640414	-0.995838	0.455267	4	0	1	1	5	down
LOC102639406	-2.04407	0.0512683	3	0	1	4	6	down
LOC102640408	1.54941	0.247033	6	1	3	0	2	up
LOC102640405	-0.760632	0.193065	7	8	6	12	9	down
LOC102639419	2.60324	0.0709467	4	3	3	1	0	up
LOC102639411	1.70448	0.00706313	16	12	16	5	3	up
LOC102639414	-2.10249	0.0824938	3	0	0	3	5	down
LOC624549	-1.12599	2.7393e-05	37	33	43	79	66	down
D630032N06Rik	-0.70733	0.0652587	16	17	15	22	24	down
LOC102637087	-0.281408	0.607968	9	14	18	16	13	down
LOC102637098	-0.452701	0.256659	18	16	18	24	18	down
LOC102637090	-1.99177	0.0523408	4	0	0	6	4	down
LOC102637062	-3.26809	5.00485e-12	5	3	3	32	31	down
LOC102637076	-1.41354	0.000427999	15	14	9	32	28	down
LOC102637142	-2.8287	0.0543187	0	2	0	1	7	down
LOC102640784	1.82912	0.387852	4	2	0	0	1	up
LOC102640787	0.454058	0.870696	19	0	1	3	6	up
LOC102639789	error	0.000351749	9	4	9	0	0	up
LOC102640781	-0.463003	0.106267	45	46	40	49	57	down
LOC102637131	-1.79278	0.082661	1	1	2	3	5	down
LOC102637134	2.0947	0.0987582	6	5	3	2	0	up
LOC102640770	-1.50606	0.0566558	1	2	5	6	7	down
LOC102639792	-0.502028	0.542924	6	1	5	3	7	down
LOC102637101	-0.774402	0.432879	2	8	0	5	5	down
LOC102640764	-1.87184	0.20084	3	0	0	6	1	down
LOC102637100	0.910243	0.138202	12	12	8	4	6	up
LOC102639765	-1.73329	0.00672708	31	9	5	27	63	down
LOC102640761	-0.646716	0.133615	20	16	9	23	19	down
LOC102637112	-0.0683571	1	1	1	3	1	2	down
LOC102639772	0.12824	1	7	4	2	1	6	up
4930414L22Rik	0.427238	0.178652	44	57	61	29	41	up
LOC102639740	-0.0539639	1	12	3	11	8	8	down
LOC102640742	0.253249	1	6	5	3	4	3	up
LOC102640748	-1.13241	0.415373	3	1	2	7	1	down
LOC102640749	0.445433	0.562252	9	9	13	1	12	up
LOC102640745	-0.586812	0.531554	5	3	2	5	4	down
LOC102639757	-0.00958766	0.970924	222	235	196	182	204	down
LOC102639751	-1.04868	0.00903085	18	12	20	34	27	down
LOC102639752	1.87104	0.000343308	23	22	17	5	5	up
LOC102640720	-0.36475	0.019808	307	435	335	452	362	down
LOC102640721	-0.422549	0.557177	6	9	4	8	7	down
LOC102640725	-0.579357	0.0588101	30	40	28	45	41	down
LOC102639737	0.161879	0.991995	0	5	5	1	4	up
LOC102639738	-1.50909	0.0112774	6	5	2	10	12	down
LOC102639730	1.99654	0.232714	2	3	2	0	1	up
LOC102640716	1.47458	0.164482	3	4	7	3	0	up
LOC102639708	-3.13391	8.0326e-11	12	6	3	38	72	down
LOC102640703	-0.13024	0.74162	26	41	23	34	24	down
LOC102639718	-3.98255	0.00421005	0	1	0	3	6	down
LOC102639711	-0.279947	0.391202	31	32	28	33	32	down
LOC102640597	-0.650318	0.229493	8	9	8	11	12	down
LOC102640593	0.705084	0.268075	27	8	19	15	5	up
LOC102640595	-1.76645	0.167907	2	2	0	1	7	down
LOC102640596	-1.37446	0.0933137	5	2	2	7	7	down
LOC102637059	-0.0477317	1	3	9	3	4	5	down
LOC102637022	0.878871	0.29084	6	6	10	4	3	up
LOC102640686	-3.40629	0.00225106	0	1	1	5	7	down
LOC102637026	0.259344	0.998235	5	0	1	0	3	up
LOC102639682	-0.752905	0.0112337	31	32	33	49	46	down
LOC102637034	4.36262	7.40247e-07	15	23	31	2	0	up
LOC102637037	-0.925584	0.305168	3	3	2	5	4	down
LOC102640670	-1.41066	0.0507833	3	3	3	6	8	down
LOC102637030	-3.39312	0.00350205	2	0	0	4	9	down
LOC102637007	-0.218589	0.876585	5	9	4	1	11	down
LOC102640663	-1.30041	0.188009	3	3	0	7	2	down
LOC102637002	-1.17765	0.00847205	7	10	12	16	22	down
LOC102640665	1.01295	0.509595	1	3	3	1	1	up
LOC102639667	0.634002	0.227881	28	13	16	13	9	up
LOC102640667	0.0603788	1	8	8	14	13	4	up
LOC102640669	-1.29988	0.00940144	14	7	10	17	28	down
LOC102640652	0.72573	0.188966	11	11	15	5	8	up
LOC102639642	-1.43468	6.51613e-06	28	47	25	92	67	down
LOC102639643	-0.871752	0.19216	5	2	7	7	8	down
LOC102640645	-0.504481	0.436798	11	6	4	12	6	down
LOC102640648	-1.56796	0.010682	6	5	2	12	11	down
LOC102640632	0.26866	0.789876	12	17	6	6	11	up
LOC102639657	-0.292838	0.680267	4	4	3	5	3	down
LOC102640638	-1.12072	0.00676303	14	28	14	33	38	down
LOC102640639	-1.90585	0.0991495	3	0	1	2	7	down
LOC102640635	-0.188952	0.801951	6	11	10	11	7	down
LOC102639620	-2.96519	0.01553	0	2	0	5	4	down
LOC102640628	-2.90294	0.013109	1	1	0	5	4	down
5430417L22Rik	0.0402604	0.8009	442	392	412	355	358	up
LOC102640609	error	0.147119	5	0	1	0	0	up
LOC102640610	0.308957	0.714489	11	5	11	9	4	up
LOC102640618	-0.766476	0.000208375	83	99	120	153	147	down
LOC102639604	-1.53024	0.00838632	6	9	6	8	27	down
LOC102640602	-1.69469	0.0680083	2	1	4	3	10	down
LOC102639615	1.25295	0.431835	2	1	5	2	0	up
Zfp91Cntf	-0.248748	0.0345484	656	806	794	839	732	down
LOC102640095	1.31509	1.55193e-07	115	127	121	32	53	up
LOC102640099	-0.393087	0.458366	14	21	11	9	26	down
LOC102640081	-1.14814	0.023745	9	7	7	13	17	down
LOC102640082	0.615266	0.16808	53	51	39	45	11	up
LOC102639086	-0.0600689	1	4	3	3	0	6	down
LOC102640076	-1.0691	0.261872	5	0	2	6	3	down
LOC102639097	-0.813419	0.0162819	29	28	23	44	39	down
LOC102640063	1.53121	0.00125689	16	28	25	9	5	up
LOC102639067	-0.381718	0.401371	17	13	14	20	14	down
LOC102639068	-1.55397	0.285013	3	0	2	8	1	down
LOC102639063	-0.848377	0.0112175	42	24	26	60	39	down
LOC102639072	-2.552	1.07118e-11	9	7	10	53	37	down
LOC102639074	-0.642174	0.39477	2	5	4	6	4	down
LOC102639045	-3.35906	0.000391297	1	0	3	17	7	down
LOC102640044	0.927351	0.715397	5	1	0	2	0	up
LOC102639041	-0.58406	0.610416	3	3	2	2	5	down
LOC102639059	-0.447688	0.536337	5	4	6	6	6	down
LOC102640034	0.265417	0.647074	24	24	15	16	15	up
LOC102640021	-1.02706	0.0509154	11	9	4	12	17	down
LOC102639020	-0.780622	0.0526858	20	14	16	30	21	down
LOC102639036	0.548791	0.637767	9	4	7	2	6	up
LOC102640017	0.881423	0.400277	2	3	11	3	2	up
LOC102639039	0.72684	0.279583	10	7	11	6	4	up
LOC102639032	-2.07437	0.0826436	2	1	1	4	6	down
LOC102640004	-0.676798	0.33437	4	4	8	10	5	down
LOC102639007	-1.76389	0.00432422	4	2	5	12	10	down
LOC102639005	-0.177225	0.865887	3	9	6	10	2	down
LOC102639006	-0.434102	0.614275	2	6	10	8	6	down
LOC100503212	-0.82415	0.20546	7	8	5	13	8	down
LOC102639018	-1.33015	0.1051	5	5	0	6	9	down
LOC102639019	-1.22607	0.44205	1	3	1	7	0	down
LOC102639011	0.325917	0.86436	5	7	5	5	3	up
LOC102639100	-3.00654	5.99045e-06	38	11	4	153	108	down
LOC102640104	-0.113	0.804442	29	47	24	24	39	down
[truncated: 769 more rows]
