# Supplementary material for: Long non-coding RNA Rpph1 promotes inflammation and proliferation of mesangial cells in diabetic nephropathy via an interaction with Gal-3
Source: Cell Death Dis. 2019 Jul 8;10(7):526. doi: 10.1038/s41419-019-1765-0 (PMC6614467; doi:10.1038/s41419-019-1765-0)
Supplement: Supplementary file 3 — Supplementary Table 2. [file 41419_2019_1765_MOESM3_ESM.xlsx]

## Sheet: Sheet1
Supplementary Table 2 The detected Rpph1 related proteins by mass spectrum
Proteins names	Accession ID	Number of the Binding Peptides	Proteins names	Accession ID	Number of the Binding Peptides
Vim	Q3UD36	12	Ptma	A0A087WP98	1
Hspa5	Q3U7T8	7	S100a6	P14069	1
Actb	P60710	6	Uba52	B0LAC2	1
Hspa8	Q504P4	6	Pgk1	B0LAA9	1
Acaca	Q5SWU9	6	S100a16	Q9D708	1
Tpm3-rs7	D3Z2H9	5	Hnrnpk	H3BJS9	1
Hsp90aa1	Q3TKB9	5	S100a11	P50543	1
Hsp90ab1	P11499	5	Txn	P10639	1
Pkm	P52480	5	Arf2	A2A6T9	1
Ywhae	P62259	4	Tubb2a	Q99J49	1
Gapdh	S4R257	4	Hist1h1c	Q3UXH2	1
Eef1a1	P10126	4	SOD	P08228	1
Gal-3	Q61357	4	Calm3	P0DP28	1
Tkt	P40142	4	Ldha	Q3UIC3	1
Hsp90b1	P08113	4	H3f3a	E0CZ27	1
Myh9	Q8VDD5	4	H2afj	A0A0N4SV66	1
Ywhaz	P63101	3	Tagln2	Q9WVA4	1
Tpm1	E9Q452	3	Cfap36	Q5SNY8	1
Calr	Q3UWP8	3	Pgam1	Q6NWV5	1
Tuba1c	P68373	3	2210010C04Rik	Q9CPN9	1
Hspd1	P63038	3	Pebp1	P70296	1
Prdx1	B1AXW5	2	Fubp3	A0A0A6YVV5	1
Tpi1	H7BXC3	2	Try10	Q792Z1	1
Nme2	B0LAA8	2	eEF2	O89069	1
Hist1h2bm	P10854	2	PSMB4	P99026	1
Lgals1	P16045	2	Psmb7	Q5D098	1
Anxa2	B0V2N8	2	Arg1	Q61176	1
Cfl1	P18760	2	MDH2	P08249	1
Eif5a	A0A0A0MQM0	2	Psma1	A0A1B0GS70	1
Ywhaq	P68254	2	Slc25a4	P48962	1
Msn	Q05DU4	2	Aco2	Q99KI0	1
Tpm4	Q6IRU2	2	Catalase	Q3UF58	1
Eno1	P17182	2	Fbl	P35550	1
Ahnak	A0JLR7	2	Taldo1	Q93092	1
Pdia3	P27773	2	Pdia6	Q9DAB4	1
Ezr	P26040	2	Gsdma	Q9EST1	1
Krt78	A1L0X5	2	Krt26	Q3TRJ4	1
Hspa9	P38647	2	Atp5b	P56480	1
Krt80	Q0VBK2	2	Canx	P35564	1
Dsg1c	Q7TSF0	2	pkp 1	P97350	1
Keratin	Q61782	1	WDR91	S4R1X1	1
Sumo3	G3UZX6	1	Vcp	Q8BNF8	1
Histone H4	Q61667	1	dsc 1	Q32ME9	1
Hspe1	Q64433	0	Alb	P07724	0
Aldoa	D3Z510	0	Anti-lox-1	A0A097PUG1	0
Anti-dectin-1	A0A097PUD0	0	Basp1	Q91XV3	0
Q9Z1R9	Prss1	0	Gm5160	F8VPN3	0
Hnrnpa2b1	A0A0N4SUM2	0	Eif4a1	Q3TSJ4	0
Tpt1	D3YU75	0	Flna	J3JS91	0
Alpha-1-globin	Q9QWJ3	0	Rack1	P68040	0
Cd63	A0A1W2P8C6	0	Atp5a1	D3Z6F5	0
Klk1b24	A0A1R3UCH3	0	Psap	Q3TWM9	0
