# Supplementary material for: Long non-coding RNA Rpph1 promotes inflammation and proliferation of mesangial cells in diabetic nephropathy via an interaction with Gal-3
Source: Cell Death Dis. 2019 Jul 8;10(7):526. doi: 10.1038/s41419-019-1765-0 (PMC6614467; doi:10.1038/s41419-019-1765-0)
Supplement: Supplementary file 4 — Supplementary Table 3. [file 41419_2019_1765_MOESM4_ESM.xlsx]

## Sheet: Sheet1
Supplementary Table 3 The primer sequence
Genes	Primer sequence(5' -> 3')
Rpph1	F-CAGACTGGGCAGGAGAAGCC	R-TCACCTCAGCCATTGAACTCG
Rmrp	F-TTCCTTAYCCTTTCGCCT	R-ACTCTCTGCCCGTGGTCC
D630029K05Rik	F-GATACTGGACCACAGCCGACC	R-TGCTCTACGGGGCTTTCCTT
2900092D14Rik	F-TCAGGGTATGAGAGATAAAGAGGAGA	R-CCAGCAAAGATTAGGCAAAAGG
0610012G03Rik	F-CTTTCCAAGTAGCCCAAAGCC	R-CCATAGTGAATACCCCAAACCGA
Scarna13	F-GAGAAAGCAGACAACAGAGGAAGC	R-ATCGACAATGACACGGCACA
1500011K16Rik	F-TGAAAATAAAAAGCACTGGAGAGAA	R-GCAAACTGAATGGTAGGCAAAAA
Tnf-α	F-CCCCCAGTCTGTATCCTT	R-GCAACTGACCACTCTCC
Mcp-1	F-TTAAAAACCTGGATCGGAAC	R-TCACAGAGAGGGAAAAATGG
U6	F- CTCGCTTCGGCAGCACATATACT	R- ACGCTTCACGAATTTGCGTGTC
GAPDH	F- AAGGGTGGAGCCAAAAGGG	R- TGGGGGTAGGAACACGGAA
Gal-3	F-AGAGTGGCAAACCATTCA	R-TCACGAGCAGTCCTAAGA
β-actin	F-GCTCAGTAACAGTCCGCCTAG	R-AGTGTGACGTTGACATCCG
Mek1	F-TGTTCAGACGTGCATCTCA	R-AAAGCCAATCCACTTAGGG
Mek2	F-CGACGACTTTGAGAGGA	R-ACCAGGATGTTGGAGGG
